# Supplementary material for: De novo Transcriptome Analysis of Rhizoctonia solani AG1 IA Strain Early Invasion in Zoysia japonica Root
Source: Front Microbiol. 2016 May 18;7:708. doi: 10.3389/fmicb.2016.00708 (PMC4870862; doi:10.3389/fmicb.2016.00708)
Supplement: Supplementary Table 1 — DEGs of 12–48 hpRs-i “Zenith” roots encodes anti-fungal reaction and potential effector proteins. [file Table1.XLSX]

## Sheet: Xylanase inhibitor protein 
T10 VS T11
#ID	T10	T11	FDR	log2FC	regulated	COG_class	COG_class_annotation	GO_annotation	KEGG_annotation	Swissprot_annotation	nr_annotation
Group2_Unigene_BMK.42962	0	1.46617	0.000185905	4.60071	up	--	--	Molecular Function: hydrolase activity, hydrolyzing O-glycosyl compounds (GO:0004553);; Biological Process: metabolic process (GO:0008152);; Cellular Component: cytoplasmic membrane-bounded vesicle (GO:0016023);;	--	Xylanase inhibitor protein 2 (Precursor) GN=Chib3H-h OS=Oryza sativa subsp. japonica (Rice) PE=1 SV=1	PREDICTED: xylanase inhibitor protein 2-like [Setaria italica]
T10 VS T12
#ID	T10	T12	FDR	log2FC	regulated	COG_class	COG_class_annotation	GO_annotation	KEGG_annotation	Swissprot_annotation	nr_annotation
Group2_Unigene_BMK.42962	0	5.485	3.33067e-16	6.66068	up	--	--	Molecular Function: hydrolase activity, hydrolyzing O-glycosyl compounds (GO:0004553);; Biological Process: metabolic process (GO:0008152);; Cellular Component: cytoplasmic membrane-bounded vesicle (GO:0016023);;	--	Xylanase inhibitor protein 2 (Precursor) GN=Chib3H-h OS=Oryza sativa subsp. japonica (Rice) PE=1 SV=1	PREDICTED: xylanase inhibitor protein 2-like [Setaria italica]
Group2_Unigene_BMK.31927	15.1194	37.1222	0.00399874	1.31853	up	--	--	Molecular Function: hydrolase activity, hydrolyzing O-glycosyl compounds (GO:0004553);; Biological Process: carbohydrate metabolic process (GO:0005975);; Cellular Component: cytoplasmic membrane-bounded vesicle (GO:0016023);;	--	Xylanase inhibitor protein 2 (Precursor) GN=Chib3H-h OS=Oryza sativa subsp. japonica (Rice) PE=1 SV=1	PREDICTED: xylanase inhibitor protein 2-like [Setaria italica]
T10 VS T13
#ID	T10	T13	FDR	log2FC	regulated	COG_class	COG_class_annotation	GO_annotation	KEGG_annotation	Swissprot_annotation	nr_annotation
Group2_Unigene_BMK.34312	0	3.13084	0.00615295	4.38175	up	--	--	Molecular Function: hydrolase activity, hydrolyzing O-glycosyl compounds (GO:0004553);; Molecular Function: enzyme inhibitor activity (GO:0004857);; Cellular Component: cytoplasmic membrane-bounded vesicle (GO:0016023);; Biological Process: secretion by cell (GO:0032940);; Biological Process: negative regulation of catalytic activity (GO:0043086);; Biological Process: xylan catabolic process (GO:…	--	Xylanase inhibitor protein 1 (Precursor) OS=Oryza sativa subsp. japonica (Rice) PE=1 SV=1	Xylanase inhibitor protein 1 [Aegilops tauschii]
Group2_Unigene_BMK.40966	0	4.21926	5.33896e-06	5.94908	up	--	--	Molecular Function: hydrolase activity, hydrolyzing O-glycosyl compounds (GO:0004553);; Molecular Function: enzyme inhibitor activity (GO:0004857);; Cellular Component: extracellular region (GO:0005576);; Biological Process: carbohydrate metabolic process (GO:0005975);; Biological Process: defense response (GO:0006952);; Cellular Component: cytoplasmic membrane-bounded vesicle (GO:0016023);; Biol…	--	Xylanase inhibitor protein 1 (Precursor) OS=Oryza sativa subsp. japonica (Rice) PE=1 SV=1	Os11g0701800 [Oryza sativa Japonica Group]
Group2_Unigene_BMK.42962	0	14.3627	4.59011e-11	8.01685	up	--	--	Molecular Function: hydrolase activity, hydrolyzing O-glycosyl compounds (GO:0004553);; Biological Process: metabolic process (GO:0008152);; Cellular Component: cytoplasmic membrane-bounded vesicle (GO:0016023);;	--	Xylanase inhibitor protein 2 (Precursor) GN=Chib3H-h OS=Oryza sativa subsp. japonica (Rice) PE=1 SV=1	PREDICTED: xylanase inhibitor protein 2-like [Setaria italica]
Group2_Unigene_BMK.31927	15.1269	133.435	0.00113536	3.3819	up	--	--	Molecular Function: hydrolase activity, hydrolyzing O-glycosyl compounds (GO:0004553);; Biological Process: carbohydrate metabolic process (GO:0005975);; Cellular Component: cytoplasmic membrane-bounded vesicle (GO:0016023);;	--	Xylanase inhibitor protein 2 (Precursor) GN=Chib3H-h OS=Oryza sativa subsp. japonica (Rice) PE=1 SV=1	PREDICTED: xylanase inhibitor protein 2-like [Setaria italica]
Group2_Unigene_BMK.9422	0.261318	6.29441	0.00701651	3.855	up	--	--	Molecular Function: hydrolase activity, hydrolyzing O-glycosyl compounds (GO:0004553);; Cellular Component: extracellular region (GO:0005576);; Biological Process: defense response (GO:0006952);; Cellular Component: cytoplasmic membrane-bounded vesicle (GO:0016023);; Biological Process: xylan catabolic process (GO:0045493);;	--	Xylanase inhibitor protein 1 (Precursor) GN=XIPI OS=Triticum aestivum (Wheat) PE=1 SV=2	Os06g0356700 [Oryza sativa Japonica Group]
T10 vs T14
#ID	T10	T14	FDR	log2FC	regulated	COG_class	COG_class_annotation	GO_annotation	KEGG_annotation	Swissprot_annotation	nr_annotation
Group2_Unigene_BMK.34312	0	13.4231	0.000914008	6.40119	up	--	--	Molecular Function: hydrolase activity, hydrolyzing O-glycosyl compounds (GO:0004553);; Molecular Function: enzyme inhibitor activity (GO:0004857);; Cellular Component: cytoplasmic membrane-bounded vesicle (GO:0016023);; Biological Process: secretion by cell (GO:0032940);; Biological Process: negative regulation of catalytic activity (GO:0043086);; Biological Process: xylan catabolic process (GO:…	--	Xylanase inhibitor protein 1 (Precursor) OS=Oryza sativa subsp. japonica (Rice) PE=1 SV=1	Xylanase inhibitor protein 1 [Aegilops tauschii]
Group2_Unigene_BMK.42961	0	27.326	0.000434451	6.78572	up	--	--	Molecular Function: hydrolase activity, hydrolyzing O-glycosyl compounds (GO:0004553);; Biological Process: carbohydrate metabolic process (GO:0005975);; Cellular Component: cytoplasmic membrane-bounded vesicle (GO:0016023);;	--	Xylanase inhibitor protein 1 (Precursor) GN=XIPI OS=Triticum aestivum (Wheat) PE=1 SV=2	PREDICTED: xylanase inhibitor protein 2-like [Setaria italica]
Group2_Unigene_BMK.40966	0	21.3719	2.44541e-05	8.24405	up	--	--	Molecular Function: hydrolase activity, hydrolyzing O-glycosyl compounds (GO:0004553);; Molecular Function: enzyme inhibitor activity (GO:0004857);; Cellular Component: extracellular region (GO:0005576);; Biological Process: carbohydrate metabolic process (GO:0005975);; Biological Process: defense response (GO:0006952);; Cellular Component: cytoplasmic membrane-bounded vesicle (GO:0016023);; Biol…	--	Xylanase inhibitor protein 1 (Precursor) OS=Oryza sativa subsp. japonica (Rice) PE=1 SV=1	Os11g0701800 [Oryza sativa Japonica Group]
Group2_Unigene_BMK.47439	0	9.72063	0.00554036	5.44355	up	--	--	Molecular Function: hydrolase activity, hydrolyzing O-glycosyl compounds (GO:0004553);; Biological Process: carbohydrate metabolic process (GO:0005975);;	--	Xylanase inhibitor protein 1 (Precursor) GN=XIPI OS=Triticum aestivum (Wheat) PE=1 SV=2	hypothetical protein SORBIDRAFT_05g023660 [Sorghum bicolor]
Group2_Unigene_BMK.42962	0	65.0234	5.19687e-07	10.1643	up	--	--	Molecular Function: hydrolase activity, hydrolyzing O-glycosyl compounds (GO:0004553);; Biological Process: metabolic process (GO:0008152);; Cellular Component: cytoplasmic membrane-bounded vesicle (GO:0016023);;	--	Xylanase inhibitor protein 2 (Precursor) GN=Chib3H-h OS=Oryza sativa subsp. japonica (Rice) PE=1 SV=1	PREDICTED: xylanase inhibitor protein 2-like [Setaria italica]
Group2_Unigene_BMK.31927	15.1359	499.527	0.00693581	5.91488	up	--	--	Molecular Function: hydrolase activity, hydrolyzing O-glycosyl compounds (GO:0004553);; Biological Process: carbohydrate metabolic process (GO:0005975);; Cellular Component: cytoplasmic membrane-bounded vesicle (GO:0016023);;	--	Xylanase inhibitor protein 2 (Precursor) GN=Chib3H-h OS=Oryza sativa subsp. japonica (Rice) PE=1 SV=1	PREDICTED: xylanase inhibitor protein 2-like [Setaria italica]
Group2_Unigene_BMK.9422	0.261472	17.8424	0.0044789	5.58313	up	--	--	Molecular Function: hydrolase activity, hydrolyzing O-glycosyl compounds (GO:0004553);; Cellular Component: extracellular region (GO:0005576);; Biological Process: defense response (GO:0006952);; Cellular Component: cytoplasmic membrane-bounded vesicle (GO:0016023);; Biological Process: xylan catabolic process (GO:0045493);;	--	Xylanase inhibitor protein 1 (Precursor) GN=XIPI OS=Triticum aestivum (Wheat) PE=1 SV=2	Os06g0356700 [Oryza sativa Japonica Group]

## Sheet: Agmatine coumaroyltransferase-2
T10 VS T11
#ID	T10	T11	FDR	log2FC	regulated	COG_class	COG_class_annotation	GO_annotation	KEGG_annotation	Swissprot_annotation	nr_annotation
Group2_Unigene_BMK.45123	1.1391	5.16927	0.000925625	2.0549	up	--	--	Molecular Function: transferase activity, transferring acyl groups other than amino-acyl groups (GO:0016747);;	--	Agmatine coumaroyltransferase-2 GN=ACT-2 OS=Hordeum vulgare (Barley) PE=1 SV=1	PREDICTED: agmatine coumaroyltransferase-2-like [Setaria italica]
Group2_Unigene_BMK.12064	1.24023	16.4919	1.71e-07	3.46099	up	--	--	Molecular Function: agmatine N4-coumaroyltransferase activity (GO:0047634);;	--	Agmatine coumaroyltransferase-2 GN=ACT-2 OS=Hordeum vulgare (Barley) PE=1 SV=1	PREDICTED: agmatine coumaroyltransferase-2-like [Setaria italica]
Group2_Unigene_BMK.13737	0.659653	10.2336	1.44e-05	3.51168	up	--	--	Molecular Function: agmatine N4-coumaroyltransferase activity (GO:0047634);;	--	Agmatine coumaroyltransferase-1 GN=ACT-1 OS=Hordeum vulgare (Barley) PE=1 SV=1	PREDICTED: agmatine coumaroyltransferase-2-like [Setaria italica]
Group1_Unigene_BMK.11257	5.24982	0.969572	0.00101784	-2.40261	down	--	--	Molecular Function: transferase activity (GO:0016740);;	--	Agmatine coumaroyltransferase-2 GN=ACT-2 OS=Hordeum vulgare (Barley) PE=1 SV=1	PREDICTED: agmatine coumaroyltransferase-2-like [Setaria italica]
Group2_Unigene_BMK.52632	2.76366	34.3787	1.45e-13	3.5186	up	--	--	Molecular Function: agmatine N4-coumaroyltransferase activity (GO:0047634);;	--	Agmatine coumaroyltransferase-2 GN=ACT-2 OS=Hordeum vulgare (Barley) PE=1 SV=1	putative transferase family protein [Oryza punctata]
T10 VS T12
#ID	T10	T12	FDR	log2FC	regulated	COG_class	COG_class_annotation	GO_annotation	KEGG_annotation	Swissprot_annotation	nr_annotation
CL9872Contig1	226.668	61.7019	4.64563e-07	-1.85088	down	--	--	Molecular Function: agmatine N4-coumaroyltransferase activity (GO:0047634);;	--	Agmatine coumaroyltransferase-2 GN=ACT-2 OS=Hordeum vulgare (Barley) PE=1 SV=1	PREDICTED: agmatine coumaroyltransferase-2-like [Setaria italica]
CL14274Contig1	25.9623	5.864	9.73428e-07	-2.09716	down	--	--	Molecular Function: agmatine N4-coumaroyltransferase activity (GO:0047634);;	--	Agmatine coumaroyltransferase-2 GN=ACT-2 OS=Hordeum vulgare (Barley) PE=1 SV=1	PREDICTED: agmatine coumaroyltransferase-2-like [Setaria italica]
Group2_Unigene_BMK.18233	54.4974	11.6376	3.36238e-10	-2.19826	down	--	--	Molecular Function: transferase activity, transferring acyl groups other than amino-acyl groups (GO:0016747);;	--	Agmatine coumaroyltransferase-1 GN=ACT-1 OS=Hordeum vulgare (Barley) PE=1 SV=1	PREDICTED: agmatine coumaroyltransferase-2-like [Setaria italica]
CL6717Contig1	20.9423	5.06844	0.000605779	-1.96628	down	--	--	--	--	Agmatine coumaroyltransferase-2 GN=ACT-2 OS=Hordeum vulgare (Barley) PE=1 SV=1	PREDICTED: agmatine coumaroyltransferase-2-like [Setaria italica]
CL13924Contig1	21.4504	6.93727	0.000267961	-1.59166	down	[T]	Signal transduction mechanisms	Molecular Function: agmatine N4-coumaroyltransferase activity (GO:0047634);;	--	Agmatine coumaroyltransferase-2 GN=ACT-2 OS=Hordeum vulgare (Barley) PE=1 SV=1	PREDICTED: agmatine coumaroyltransferase-2-like [Setaria italica]
Group1_Unigene_BMK.11257	5.25245	1.19686	0.00133948	-2.03302	down	--	--	Molecular Function: transferase activity (GO:0016740);;	--	Agmatine coumaroyltransferase-2 GN=ACT-2 OS=Hordeum vulgare (Barley) PE=1 SV=1	PREDICTED: agmatine coumaroyltransferase-2-like [Setaria italica]
Group2_Unigene_BMK.52632	2.76505	10.8969	4.3025e-05	1.97393	up	--	--	Molecular Function: agmatine N4-coumaroyltransferase activity (GO:0047634);;	--	Agmatine coumaroyltransferase-2 GN=ACT-2 OS=Hordeum vulgare (Barley) PE=1 SV=1	putative transferase family protein [Oryza punctata]
CL15955Contig1	25.9211	4.90384	8.19353e-09	-2.35271	down	--	--	Molecular Function: transferase activity (GO:0016740);;	--	Agmatine coumaroyltransferase-2 GN=ACT-2 OS=Hordeum vulgare (Barley) PE=1 SV=1	PREDICTED: agmatine coumaroyltransferase-2-like [Setaria italica]
T10 VS T13
#ID	T10	T13	FDR	log2FC	regulated	COG_class	COG_class_annotation	GO_annotation	KEGG_annotation	Swissprot_annotation	nr_annotation
Group2_Unigene_BMK.12064	1.24146	24.0134	4.43905e-05	4.29906	up	--	--	Molecular Function: agmatine N4-coumaroyltransferase activity (GO:0047634);;	--	Agmatine coumaroyltransferase-2 GN=ACT-2 OS=Hordeum vulgare (Barley) PE=1 SV=1	PREDICTED: agmatine coumaroyltransferase-2-like [Setaria italica]
Group2_Unigene_BMK.13737	0.660309	10.3624	0.00155389	3.81341	up	--	--	Molecular Function: agmatine N4-coumaroyltransferase activity (GO:0047634);;	--	Agmatine coumaroyltransferase-1 GN=ACT-1 OS=Hordeum vulgare (Barley) PE=1 SV=1	PREDICTED: agmatine coumaroyltransferase-2-like [Setaria italica]
Group2_Unigene_BMK.52632	2.76641	49.439	5.51334e-06	4.3604	up	--	--	Molecular Function: agmatine N4-coumaroyltransferase activity (GO:0047634);;	--	Agmatine coumaroyltransferase-2 GN=ACT-2 OS=Hordeum vulgare (Barley) PE=1 SV=1	putative transferase family protein [Oryza punctata]
T10 VS T14
#ID	T10	T14	FDR	log2FC	regulated	COG_class	COG_class_annotation	GO_annotation	KEGG_annotation	Swissprot_annotation	nr_annotation
Group2_Unigene_BMK.12064	1.2422	47.7511	0.00334913	5.79878	up	--	--	Molecular Function: agmatine N4-coumaroyltransferase activity (GO:0047634);;	--	Agmatine coumaroyltransferase-2 GN=ACT-2 OS=Hordeum vulgare (Barley) PE=1 SV=1	PREDICTED: agmatine coumaroyltransferase-2-like [Setaria italica]
Group2_Unigene_BMK.13737	0.660701	39.0736	0.00164177	6.13971	up	--	--	Molecular Function: agmatine N4-coumaroyltransferase activity (GO:0047634);;	--	Agmatine coumaroyltransferase-1 GN=ACT-1 OS=Hordeum vulgare (Barley) PE=1 SV=1	PREDICTED: agmatine coumaroyltransferase-2-like [Setaria italica]
Group2_Unigene_BMK.52632	2.76805	124.787	0.0018	6.30022	up	--	--	Molecular Function: agmatine N4-coumaroyltransferase activity (GO:0047634);;	--	Agmatine coumaroyltransferase-2 GN=ACT-2 OS=Hordeum vulgare (Barley) PE=1 SV=1	putative transferase family protein [Oryza punctata]

## Sheet: Glycine-rich cell wall
T10 VS T11
#ID	T10	T11	FDR	log2FC	regulated	COG_class	COG_class_annotation	GO_annotation	KEGG_annotation	Swissprot_annotation	nr_annotation
Group2_Unigene_BMK.43751	1.41476	33.0871	0	4.40212	up	[G]	Carbohydrate transport and metabolism	Cellular Component: cytoplasmic membrane-bounded vesicle (GO:0016023);;	--	Glycine-rich cell wall structural protein 1.8 (Precursor) OS=Phaseolus vulgaris (Kidney bean) PE=2 SV=1	hypothetical protein SORBIDRAFT_10g012110 [Sorghum bicolor]
CL16122Contig1	34.5666	10.0408	0.000248472	-1.85338	down	[G]	Carbohydrate transport and metabolism	Cellular Component: cytoplasmic membrane-bounded vesicle (GO:0016023);;	--	Glycine-rich cell wall structural protein 2 (Precursor) OS=Oryza sativa subsp. japonica (Rice) PE=2 SV=1	PREDICTED: putative glycine-rich cell wall structural protein 1-like [Setaria italica]
Group2_Unigene_BMK.9612	24.1792	75.0216	0.0068671	1.54601	up	[G]	Carbohydrate transport and metabolism	Cellular Component: membrane (GO:0016020);; Cellular Component: cytoplasmic membrane-bounded vesicle (GO:0016023);;	--	Putative glycine-rich cell wall structural protein 1 (Precursor) GN=GRP-1 OS=Oryza sativa subsp. indica (Rice) PE=4 SV=1	PREDICTED: putative glycine-rich cell wall structural protein 1-like [Setaria italica]
Group2_Unigene_BMK.39392	0.606718	62.6215	0	6.4298	up	--	--	Cellular Component: mitochondrion (GO:0005739);; Biological Process: response to stress (GO:0006950);; Cellular Component: cytoplasmic membrane-bounded vesicle (GO:0016023);; Biological Process: cellular metabolic process (GO:0044237);; Biological Process: single-organism metabolic process (GO:0044710);; Biological Process: organic substance metabolic process (GO:0071704);;	--	Glycine-rich cell wall structural protein (Precursor) GN=GRP OS=Hordeum vulgare (Barley) PE=2 SV=1	hypothetical protein SORBIDRAFT_04g024400 [Sorghum bicolor]
Group1_Unigene_BMK.6612	25.2841	6.06781	5.58e-06	-2.13083	down	--	--	--	--	Glycine-rich cell wall structural protein 1.8 (Precursor) OS=Phaseolus vulgaris (Kidney bean) PE=2 SV=1	hypothetical protein SORBIDRAFT_03g043400 [Sorghum bicolor]
Group1_Unigene_BMK.195	5.36631	0.312975	3.45e-05	-3.67651	down	[G]	Carbohydrate transport and metabolism	--	--	Glycine-rich cell wall structural protein 1 (Precursor) GN=GRP-1 OS=Petunia hybrida (Petunia) PE=1 SV=1	PREDICTED: glycine-rich cell wall structural protein 1.8-like [Setaria italica]
Group2_Unigene_BMK.46481	3.54811	0.50732	6.82e-05	-2.75229	down	--	--	--	--	Glycine-rich cell wall structural protein 1 (Precursor) GN=GRP-1 OS=Petunia hybrida (Petunia) PE=1 SV=1	Os09g0425200 [Oryza sativa Japonica Group]
CL16598Contig1	10.2728	46.5908	7.5e-06	2.09519	up	--	--	Cellular Component: cytoplasmic membrane-bounded vesicle (GO:0016023);;	--	Glycine-rich cell wall structural protein 1.0 (Precursor) OS=Phaseolus vulgaris (Kidney bean) PE=2 SV=1	PREDICTED: glycine-rich cell wall structural protein 1.0-like [Setaria italica]
Group1_Unigene_BMK.21551	4.1859	0.713613	0.000718163	-2.5027	down	--	--	Cellular Component: cytoplasmic membrane-bounded vesicle (GO:0016023);;	--	Glycine-rich cell wall structural protein (Precursor) GN=At3g17050 OS=Arabidopsis thaliana (Mouse-ear cress) PE=4 SV=2	Os09g0425200 [Oryza sativa Japonica Group]
Group1_Unigene_BMK.11859	79.5607	27.0766	0.00232408	-1.63054	down	[G]	Carbohydrate transport and metabolism	Cellular Component: membrane (GO:0016020);; Cellular Component: cytoplasmic membrane-bounded vesicle (GO:0016023);;	--	Glycine-rich cell wall structural protein 2 (Precursor) OS=Oryza sativa subsp. japonica (Rice) PE=2 SV=1	PREDICTED: putative glycine-rich cell wall structural protein 1-like [Setaria italica]
Group1_Unigene_BMK.18147	333.004	82.955	1.24e-05	-2.08293	down	--	--	Cellular Component: cytoplasmic membrane-bounded vesicle (GO:0016023);;	--	Glycine-rich cell wall structural protein (Precursor) GN=At3g17050 OS=Arabidopsis thaliana (Mouse-ear cress) PE=4 SV=2	hypothetical protein SORBIDRAFT_01g020340 [Sorghum bicolor]
CL13393Contig1	94.0011	26.569	9.73e-05	-1.8994	down	--	--	Cellular Component: cytoplasmic membrane-bounded vesicle (GO:0016023);;	--	Glycine-rich cell wall structural protein 2 (Precursor) OS=Oryza sativa subsp. japonica (Rice) PE=2 SV=1	PREDICTED: keratin, type I cytoskeletal 9-like [Setaria italica]
Group2_Unigene_BMK.20057	5.67544	66.0352	8.3e-14	3.43394	up	[G]	Carbohydrate transport and metabolism	--	--	Glycine-rich cell wall structural protein (Precursor) GN=At3g17050 OS=Arabidopsis thaliana (Mouse-ear cress) PE=4 SV=2	hypothetical protein ZEAMMB73_208888 [Zea mays]
Group1_Unigene_BMK.10351	5.88645	23.1735	0.00103414	1.87252	up	--	--	Cellular Component: cytoplasmic membrane-bounded vesicle (GO:0016023);;	--	Glycine-rich cell wall structural protein (Precursor) GN=At3g17050 OS=Arabidopsis thaliana (Mouse-ear cress) PE=4 SV=2	PREDICTED: glycine-rich cell wall structural protein-like [Setaria italica]
CL2313Contig1	32.6537	8.70355	5.54e-05	-1.97718	down	--	--	--	--	Glycine-rich cell wall structural protein (Precursor) GN=At3g17050 OS=Arabidopsis thaliana (Mouse-ear cress) PE=4 SV=2	hypothetical protein OsJ_29424 [Oryza sativa Japonica Group]
Group2_Unigene_BMK.86059	0	5.4288	0.00232298	4.22686	up	[O]	Posttranslational modification, protein turnover, chaperones	--	--	Glycine-rich cell wall structural protein (Precursor) GN=GRP OS=Hordeum vulgare (Barley) PE=2 SV=1	hypothetical protein SORBIDRAFT_04g024400 [Sorghum bicolor]
Group1_Unigene_BMK.3134	3.72496	0	0.000253792	-4.59838	down	[G]	Carbohydrate transport and metabolism	Cellular Component: cytoplasmic membrane-bounded vesicle (GO:0016023);;	--	Glycine-rich cell wall structural protein 2 (Precursor) OS=Oryza sativa subsp. japonica (Rice) PE=2 SV=1	hypothetical protein SORBIDRAFT_01g020330 [Sorghum bicolor]
CL6060Contig1	0.873673	22.8629	0	4.53396	up	--	--	Cellular Component: cytoplasmic membrane-bounded vesicle (GO:0016023);;	--	Glycine-rich cell wall structural protein 1 (Precursor) GN=GRP-1 OS=Petunia hybrida (Petunia) PE=1 SV=1	Os06g0211100 [Oryza sativa Japonica Group]
CL15680Contig1	133.939	26.703	8.06e-08	-2.40147	down	[G]	Carbohydrate transport and metabolism	Cellular Component: cytoplasmic membrane-bounded vesicle (GO:0016023);;	--	Glycine-rich cell wall structural protein (Precursor) GN=At3g17050 OS=Arabidopsis thaliana (Mouse-ear cress) PE=4 SV=2	hypothetical protein SORBIDRAFT_01g020340 [Sorghum bicolor]
CL15034Contig1	31.8717	0.151904	0	-7.25708	down	--	--	Cellular Component: cytoplasmic membrane-bounded vesicle (GO:0016023);;	--	Glycine-rich cell wall structural protein 1.0 (Precursor) OS=Phaseolus vulgaris (Kidney bean) PE=2 SV=1	TPA: hypothetical protein ZEAMMB73_790939 [Zea mays]
Group2_Unigene_BMK.27246	37.8154	8.52166	2.01e-06	-2.21991	down	--	--	Cellular Component: cytoplasmic membrane-bounded vesicle (GO:0016023);; Biological Process: developmental process (GO:0032502);;	--	Glycine-rich cell wall structural protein 1 (Precursor) GN=GRP-1 OS=Petunia hybrida (Petunia) PE=1 SV=1	Os12g0242100 [Oryza sativa Japonica Group]
Group2_Unigene_BMK.16693	1.43919	0	0.00263031	-4.24383	down	--	--	--	--	Glycine-rich cell wall structural protein 1 (Precursor) GN=GRP-1 OS=Petunia hybrida (Petunia) PE=1 SV=1	PREDICTED: protein TsetseEP-like, partial [Setaria italica]
CL15449Contig1	81.2467	15.5156	3.47e-08	-2.4625	down	--	--	Cellular Component: cytoplasmic membrane-bounded vesicle (GO:0016023);;	--	Glycine-rich cell wall structural protein 1 (Precursor) GN=GRP-1 OS=Petunia hybrida (Petunia) PE=1 SV=1	hypothetical protein SORBIDRAFT_01g020340 [Sorghum bicolor]
CL6944Contig1	3.44871	34.831	1.15e-11	3.22322	up	--	--	Cellular Component: cytoplasmic membrane-bounded vesicle (GO:0016023);;	--	Glycine-rich cell wall structural protein (Precursor) GN=At3g17050 OS=Arabidopsis thaliana (Mouse-ear cress) PE=4 SV=2	hypothetical protein ZEAMMB73_208888 [Zea mays]
Group2_Unigene_BMK.880	0.129242	37.236	0	7.13545	up	--	--	Cellular Component: mitochondrion (GO:0005739);; Cellular Component: cytoplasmic membrane-bounded vesicle (GO:0016023);;	--	Glycine-rich cell wall structural protein (Precursor) GN=GRP OS=Hordeum vulgare (Barley) PE=2 SV=1	PREDICTED: glycine-rich cell wall structural protein-like [Setaria italica]
Group1_Unigene_BMK.37834	0.975082	26.1483	1.17e-12	4.4269	up	[O]	Posttranslational modification, protein turnover, chaperones	Cellular Component: mitochondrion (GO:0005739);; Cellular Component: cytoplasmic membrane-bounded vesicle (GO:0016023);;	--	Glycine-rich cell wall structural protein (Precursor) GN=GRP OS=Hordeum vulgare (Barley) PE=2 SV=1	hypothetical protein SORBIDRAFT_04g024400 [Sorghum bicolor]
Group2_Unigene_BMK.16222	9.45846	0	5.38e-13	-6.46954	down	--	--	Cellular Component: cytoplasmic membrane-bounded vesicle (GO:0016023);;	--	Glycine-rich cell wall structural protein 2 (Precursor) OS=Oryza sativa subsp. japonica (Rice) PE=2 SV=1	hypothetical protein OsI_29395 [Oryza sativa Indica Group]
CL13899Contig1	4.10068	0.0946677	1.75e-07	-4.61556	down	--	--	--	--	Glycine-rich cell wall structural protein 2 (Precursor) OS=Oryza sativa subsp. japonica (Rice) PE=2 SV=1	hypothetical protein CERSUDRAFT_117730 [Ceriporiopsis subvermispora B]
CL16123Contig1	26.5995	9.07627	0.00343102	-1.62112	down	--	--	Cellular Component: cytoplasmic membrane-bounded vesicle (GO:0016023);;	--	Putative glycine-rich cell wall structural protein 1 (Precursor) GN=GRP-1 OS=Oryza sativa subsp. indica (Rice) PE=4 SV=1	PREDICTED: putative glycine-rich cell wall structural protein 1-like [Setaria italica]
T10 VS T12
#ID	T10	T12	FDR	log2FC	regulated	COG_class	COG_class_annotation	GO_annotation	KEGG_annotation	Swissprot_annotation	nr_annotation
Group2_Unigene_BMK.43751	1.41547	11.3276	1.49493e-10	2.96883	up	[G]	Carbohydrate transport and metabolism	Cellular Component: cytoplasmic membrane-bounded vesicle (GO:0016023);;	--	Glycine-rich cell wall structural protein 1.8 (Precursor) OS=Phaseolus vulgaris (Kidney bean) PE=2 SV=1	hypothetical protein SORBIDRAFT_10g012110 [Sorghum bicolor]
CL16122Contig1	34.5839	13.1324	0.00206236	-1.36634	down	[G]	Carbohydrate transport and metabolism	Cellular Component: cytoplasmic membrane-bounded vesicle (GO:0016023);;	--	Glycine-rich cell wall structural protein 2 (Precursor) OS=Oryza sativa subsp. japonica (Rice) PE=2 SV=1	PREDICTED: putative glycine-rich cell wall structural protein 1-like [Setaria italica]
Group2_Unigene_BMK.60270	0	2.44038	0.00201685	4.26403	up	--	--	--	--	Glycine-rich cell wall structural protein (Precursor) GN=GRP OS=Hordeum vulgare (Barley) PE=2 SV=1	Os06g0316800 [Oryza sativa Japonica Group]
Group1_Unigene_BMK.11239	16.0707	4.85773	0.000143489	-1.6853	down	[G]	Carbohydrate transport and metabolism	Cellular Component: cytoplasmic membrane-bounded vesicle (GO:0016023);;	--	Glycine-rich cell wall structural protein 2 (Precursor) OS=Oryza sativa subsp. japonica (Rice) PE=2 SV=1	uncharacterized protein LOC100274477 precursor [Zea mays]
Group2_Unigene_BMK.39392	0.607022	7.24063	1.81672e-09	3.44535	up	--	--	Cellular Component: mitochondrion (GO:0005739);; Biological Process: response to stress (GO:0006950);; Cellular Component: cytoplasmic membrane-bounded vesicle (GO:0016023);; Biological Process: cellular metabolic process (GO:0044237);; Biological Process: single-organism metabolic process (GO:0044710);; Biological Process: organic substance metabolic process (GO:0071704);;	--	Glycine-rich cell wall structural protein (Precursor) GN=GRP OS=Hordeum vulgare (Barley) PE=2 SV=1	hypothetical protein SORBIDRAFT_04g024400 [Sorghum bicolor]
Group2_Unigene_BMK.86050	0.534236	6.03704	6.13344e-09	3.36817	up	--	--	Cellular Component: membrane (GO:0016020);; Cellular Component: cytoplasmic membrane-bounded vesicle (GO:0016023);;	--	Glycine-rich cell wall structural protein 1 (Precursor) GN=GRP-1 OS=Petunia hybrida (Petunia) PE=1 SV=1	PREDICTED: extensin-like [Setaria italica]
Group1_Unigene_BMK.195	5.36901	1.11763	0.00491465	-2.12134	down	[G]	Carbohydrate transport and metabolism	--	--	Glycine-rich cell wall structural protein 1 (Precursor) GN=GRP-1 OS=Petunia hybrida (Petunia) PE=1 SV=1	PREDICTED: glycine-rich cell wall structural protein 1.8-like [Setaria italica]
Group1_Unigene_BMK.11859	79.6006	28.0294	0.00027615	-1.47767	down	[G]	Carbohydrate transport and metabolism	Cellular Component: membrane (GO:0016020);; Cellular Component: cytoplasmic membrane-bounded vesicle (GO:0016023);;	--	Glycine-rich cell wall structural protein 2 (Precursor) OS=Oryza sativa subsp. japonica (Rice) PE=2 SV=1	PREDICTED: putative glycine-rich cell wall structural protein 1-like [Setaria italica]
Group1_Unigene_BMK.18147	333.171	81.5203	1.81179e-08	-2.00461	down	--	--	Cellular Component: cytoplasmic membrane-bounded vesicle (GO:0016023);;	--	Glycine-rich cell wall structural protein (Precursor) GN=At3g17050 OS=Arabidopsis thaliana (Mouse-ear cress) PE=4 SV=2	hypothetical protein SORBIDRAFT_01g020340 [Sorghum bicolor]
CL13393Contig1	94.0482	37.886	0.00555101	-1.28496	down	--	--	Cellular Component: cytoplasmic membrane-bounded vesicle (GO:0016023);;	--	Glycine-rich cell wall structural protein 2 (Precursor) OS=Oryza sativa subsp. japonica (Rice) PE=2 SV=1	PREDICTED: keratin, type I cytoskeletal 9-like [Setaria italica]
Group2_Unigene_BMK.20057	5.67829	24.9536	6.79199e-07	2.13922	up	[G]	Carbohydrate transport and metabolism	--	--	Glycine-rich cell wall structural protein (Precursor) GN=At3g17050 OS=Arabidopsis thaliana (Mouse-ear cress) PE=4 SV=2	hypothetical protein ZEAMMB73_208888 [Zea mays]
Group1_Unigene_BMK.10351	5.88941	21.6586	6.32743e-05	1.88024	up	--	--	Cellular Component: cytoplasmic membrane-bounded vesicle (GO:0016023);;	--	Glycine-rich cell wall structural protein (Precursor) GN=At3g17050 OS=Arabidopsis thaliana (Mouse-ear cress) PE=4 SV=2	PREDICTED: glycine-rich cell wall structural protein-like [Setaria italica]
Group1_Unigene_BMK.11774	6.15349	22.4656	0.000413855	1.85887	up	[G]	Carbohydrate transport and metabolism	Cellular Component: cytoplasmic membrane-bounded vesicle (GO:0016023);;	--	Glycine-rich cell wall structural protein (Precursor) GN=At3g17050 OS=Arabidopsis thaliana (Mouse-ear cress) PE=4 SV=2	hypothetical protein SORBIDRAFT_02g010560 [Sorghum bicolor]
Group1_Unigene_BMK.3134	3.72683	0.297779	0.00227885	-3.09743	down	[G]	Carbohydrate transport and metabolism	Cellular Component: cytoplasmic membrane-bounded vesicle (GO:0016023);;	--	Glycine-rich cell wall structural protein 2 (Precursor) OS=Oryza sativa subsp. japonica (Rice) PE=2 SV=1	hypothetical protein SORBIDRAFT_01g020330 [Sorghum bicolor]
CL6060Contig1	0.874112	10.6967	1.38334e-13	3.55186	up	--	--	Cellular Component: cytoplasmic membrane-bounded vesicle (GO:0016023);;	--	Glycine-rich cell wall structural protein 1 (Precursor) GN=GRP-1 OS=Petunia hybrida (Petunia) PE=1 SV=1	Os06g0211100 [Oryza sativa Japonica Group]
CL15680Contig1	134.007	30.6969	2.43077e-09	-2.09782	down	[G]	Carbohydrate transport and metabolism	Cellular Component: cytoplasmic membrane-bounded vesicle (GO:0016023);;	--	Glycine-rich cell wall structural protein (Precursor) GN=At3g17050 OS=Arabidopsis thaliana (Mouse-ear cress) PE=4 SV=2	hypothetical protein SORBIDRAFT_01g020340 [Sorghum bicolor]
CL15034Contig1	31.8877	7.77511	1.01863e-07	-2.00205	down	--	--	Cellular Component: cytoplasmic membrane-bounded vesicle (GO:0016023);;	--	Glycine-rich cell wall structural protein 1.0 (Precursor) OS=Phaseolus vulgaris (Kidney bean) PE=2 SV=1	TPA: hypothetical protein ZEAMMB73_790939 [Zea mays]
Group2_Unigene_BMK.27246	37.8344	8.71847	1.26717e-08	-2.08484	down	--	--	Cellular Component: cytoplasmic membrane-bounded vesicle (GO:0016023);; Biological Process: developmental process (GO:0032502);;	--	Glycine-rich cell wall structural protein 1 (Precursor) GN=GRP-1 OS=Petunia hybrida (Petunia) PE=1 SV=1	Os12g0242100 [Oryza sativa Japonica Group]
CL15449Contig1	81.2875	21.4388	1.66006e-07	-1.89444	down	--	--	Cellular Component: cytoplasmic membrane-bounded vesicle (GO:0016023);;	--	Glycine-rich cell wall structural protein 1 (Precursor) GN=GRP-1 OS=Petunia hybrida (Petunia) PE=1 SV=1	hypothetical protein SORBIDRAFT_01g020340 [Sorghum bicolor]
CL6944Contig1	3.45044	13.1703	4.43428e-05	1.93153	up	--	--	Cellular Component: cytoplasmic membrane-bounded vesicle (GO:0016023);;	--	Glycine-rich cell wall structural protein (Precursor) GN=At3g17050 OS=Arabidopsis thaliana (Mouse-ear cress) PE=4 SV=2	hypothetical protein ZEAMMB73_208888 [Zea mays]
Group2_Unigene_BMK.880	0.129306	7.1599	3.7097e-10	4.92527	up	--	--	Cellular Component: mitochondrion (GO:0005739);; Cellular Component: cytoplasmic membrane-bounded vesicle (GO:0016023);;	--	Glycine-rich cell wall structural protein (Precursor) GN=GRP OS=Hordeum vulgare (Barley) PE=2 SV=1	PREDICTED: glycine-rich cell wall structural protein-like [Setaria italica]
CL12334Contig1	4.98026	18.2849	4.80805e-07	1.89786	up	--	--	--	--	Glycine-rich cell wall structural protein 1.0 (Precursor) OS=Phaseolus vulgaris (Kidney bean) PE=2 SV=1	PREDICTED: fibroin heavy chain-like [Setaria italica]
Group2_Unigene_BMK.16222	9.46321	2.60543	0.00101047	-1.79653	down	--	--	Cellular Component: cytoplasmic membrane-bounded vesicle (GO:0016023);;	--	Glycine-rich cell wall structural protein 2 (Precursor) OS=Oryza sativa subsp. japonica (Rice) PE=2 SV=1	hypothetical protein OsI_29395 [Oryza sativa Indica Group]
CL10594Contig1	9.57594	3.57984	0.00351593	-1.38445	down	--	--	--	--	Glycine-rich cell wall structural protein (Precursor) GN=At3g17050 OS=Arabidopsis thaliana (Mouse-ear cress) PE=4 SV=2	hypothetical protein SORBIDRAFT_02g043650 [Sorghum bicolor]
T10 VS T13
#ID	T10	T13	FDR	log2FC	regulated	COG_class	COG_class_annotation	GO_annotation	KEGG_annotation	Swissprot_annotation	nr_annotation
Group2_Unigene_BMK.60270	0	2.5346	0.00853197	4.29324	up	--	--	--	--	Glycine-rich cell wall structural protein (Precursor) GN=GRP OS=Hordeum vulgare (Barley) PE=2 SV=1	Os06g0316800 [Oryza sativa Japonica Group]
Group2_Unigene_BMK.39392	0.607321	16.5285	2.10491e-06	4.81838	up	--	--	Cellular Component: mitochondrion (GO:0005739);; Biological Process: response to stress (GO:0006950);; Cellular Component: cytoplasmic membrane-bounded vesicle (GO:0016023);; Biological Process: cellular metabolic process (GO:0044237);; Biological Process: single-organism metabolic process (GO:0044710);; Biological Process: organic substance metabolic process (GO:0071704);;	--	Glycine-rich cell wall structural protein (Precursor) GN=GRP OS=Hordeum vulgare (Barley) PE=2 SV=1	hypothetical protein SORBIDRAFT_04g024400 [Sorghum bicolor]
Group2_Unigene_BMK.20057	5.68108	46.7919	0.00157818	3.25807	up	[G]	Carbohydrate transport and metabolism	--	--	Glycine-rich cell wall structural protein (Precursor) GN=At3g17050 OS=Arabidopsis thaliana (Mouse-ear cress) PE=4 SV=2	hypothetical protein ZEAMMB73_208888 [Zea mays]
CL6060Contig1	0.874543	29.3883	9.04491e-08	5.20819	up	--	--	Cellular Component: cytoplasmic membrane-bounded vesicle (GO:0016023);;	--	Glycine-rich cell wall structural protein 1 (Precursor) GN=GRP-1 OS=Petunia hybrida (Petunia) PE=1 SV=1	Os06g0211100 [Oryza sativa Japonica Group]
CL15034Contig1	31.9034	0.450713	3.56397e-07	-5.72025	down	--	--	Cellular Component: cytoplasmic membrane-bounded vesicle (GO:0016023);;	--	Glycine-rich cell wall structural protein 1.0 (Precursor) OS=Phaseolus vulgaris (Kidney bean) PE=2 SV=1	TPA: hypothetical protein ZEAMMB73_790939 [Zea mays]
CL6944Contig1	3.45214	33.801	0.000503326	3.49915	up	--	--	Cellular Component: cytoplasmic membrane-bounded vesicle (GO:0016023);;	--	Glycine-rich cell wall structural protein (Precursor) GN=At3g17050 OS=Arabidopsis thaliana (Mouse-ear cress) PE=4 SV=2	hypothetical protein ZEAMMB73_208888 [Zea mays]
Group2_Unigene_BMK.16222	9.46788	0.249786	0.000398732	-4.52728	down	--	--	Cellular Component: cytoplasmic membrane-bounded vesicle (GO:0016023);;	--	Glycine-rich cell wall structural protein 2 (Precursor) OS=Oryza sativa subsp. japonica (Rice) PE=2 SV=1	hypothetical protein OsI_29395 [Oryza sativa Indica Group]
T10 VS T14
#ID	T10	T14	FDR	log2FC	regulated	COG_class	COG_class_annotation	GO_annotation	KEGG_annotation	Swissprot_annotation	nr_annotation
Group2_Unigene_BMK.39392	0.607681	27.0128	0.0021174	6.05218	up	--	--	Cellular Component: mitochondrion (GO:0005739);; Biological Process: response to stress (GO:0006950);; Cellular Component: cytoplasmic membrane-bounded vesicle (GO:0016023);; Biological Process: cellular metabolic process (GO:0044237);; Biological Process: single-organism metabolic process (GO:0044710);; Biological Process: organic substance metabolic process (GO:0071704);;	--	Glycine-rich cell wall structural protein (Precursor) GN=GRP OS=Hordeum vulgare (Barley) PE=2 SV=1	hypothetical protein SORBIDRAFT_04g024400 [Sorghum bicolor]
CL6060Contig1	0.875061	44.371	0.00127478	6.37311	up	--	--	Cellular Component: cytoplasmic membrane-bounded vesicle (GO:0016023);;	--	Glycine-rich cell wall structural protein 1 (Precursor) GN=GRP-1 OS=Petunia hybrida (Petunia) PE=1 SV=1	Os06g0211100 [Oryza sativa Japonica Group]

## Sheet: Cytochrome P450
T10 VS T11
#ID	T10	T11	FDR	log2FC	regulated	COG_class	COG_class_annotation	GO_annotation	KEGG_annotation	Swissprot_annotation	nr_annotation
Group2_Unigene_BMK.21489	7.60989	26.1494	0.000943325	1.69772	up	[Q]	Secondary metabolites biosynthesis, transport and catabolism	Molecular Function: monooxygenase activity (GO:0004497);; Molecular Function: iron ion binding (GO:0005506);; Molecular Function: electron carrier activity (GO:0009055);; Cellular Component: cytoplasmic membrane-bounded vesicle (GO:0016023);; Molecular Function: oxidoreductase activity, acting on paired donors, with incorporation or reduction of molecular oxygen (GO:0016705);; Molecular Function:…	--	Cytochrome P450 71A1 GN=CYP71A1 OS=Persea americana (Avocado) PE=1 SV=2	uncharacterized protein LOC100382204 [Zea mays]
CL944Contig1	10.2163	3.24013	0.00137838	-1.72443	down	[Q]	Secondary metabolites biosynthesis, transport and catabolism	Molecular Function: monooxygenase activity (GO:0004497);; Molecular Function: iron ion binding (GO:0005506);; Molecular Function: electron carrier activity (GO:0009055);; Molecular Function: oxidoreductase activity, acting on paired donors, with incorporation or reduction of molecular oxygen (GO:0016705);; Molecular Function: heme binding (GO:0020037);; Biological Process: oxidation-reduction pro…	--	Cytochrome P450 71A1 GN=CYP71A1 OS=Persea americana (Avocado) PE=1 SV=2	PREDICTED: cytochrome P450 71A1-like [Setaria italica]
CL12756Contig1	34.9887	8.74868	9.66e-06	-2.07396	down	[Q]	Secondary metabolites biosynthesis, transport and catabolism	Molecular Function: monooxygenase activity (GO:0004497);; Molecular Function: iron ion binding (GO:0005506);; Cellular Component: endoplasmic reticulum (GO:0005783);; Biological Process: positive regulation of cell proliferation (GO:0008284);; Molecular Function: electron carrier activity (GO:0009055);; Biological Process: regulation of meristem growth (GO:0010075);; Biological Process: leaf form…	K00517|0.0|osa:4333118|Os03g0417700	Cytochrome P450 78A5 GN=F21F23.15 OS=Arabidopsis thaliana (Mouse-ear cress) PE=2 SV=1	cytochrome P450 protein [Zea mays]
Group1_Unigene_BMK.19534	0.616329	0.0359456	0.00849082	-3.32053	down	[Q]	Secondary metabolites biosynthesis, transport and catabolism	Molecular Function: monooxygenase activity (GO:0004497);; Molecular Function: iron ion binding (GO:0005506);; Molecular Function: electron carrier activity (GO:0009055);; Molecular Function: oxidoreductase activity, acting on paired donors, with incorporation or reduction of molecular oxygen (GO:0016705);; Molecular Function: heme binding (GO:0020037);; Biological Process: oxidation-reduction pro…	--	Cytochrome P450 93A3 GN=CYP93A3 OS=Glycine max (Soybean) PE=2 SV=1	PREDICTED: cytochrome P450 93A3-like [Setaria italica]
Group2_Unigene_BMK.30777	0	3.34728	1.77e-05	4.89735	up	--	--	Molecular Function: binding (GO:0005488);; Molecular Function: oxidoreductase activity (GO:0016491);;	--	Cytochrome P450 704C1 GN=CYP704C1 OS=Pinus taeda (Loblolly pine) PE=2 SV=1	cytochrome P450 [Postia placenta]
Group2_Unigene_BMK.37455	8.06419	28.3152	0.000628348	1.72966	up	[Q]	Secondary metabolites biosynthesis, transport and catabolism	--	K09754|0.0|sbi:SORBI_09g024210|hypothetical protein	Cytochrome P450 98A1 GN=CYP98A1 OS=Sorghum bicolor (Sorghum) PE=2 SV=1	hypothetical protein SORBIDRAFT_09g024210 [Sorghum bicolor]
Group2_Unigene_BMK.41810	4.52218	14.2834	0.00413607	1.57451	up	--	--	Molecular Function: monooxygenase activity (GO:0004497);; Molecular Function: iron ion binding (GO:0005506);; Molecular Function: electron carrier activity (GO:0009055);; Cellular Component: chloroplast (GO:0009507);; Biological Process: vernalization response (GO:0010048);; Cellular Component: cytoplasmic membrane-bounded vesicle (GO:0016023);; Molecular Function: oxidoreductase activity, acting…	--	Cytochrome P450 77A4 GN=CYP77A4 OS=Arabidopsis thaliana (Mouse-ear cress) PE=2 SV=1	TPA: putative cytochrome P450 superfamily protein [Zea mays]
CL12478Contig1	92.8176	26.2582	0.000117432	-1.89897	down	[Q]	Secondary metabolites biosynthesis, transport and catabolism	Molecular Function: monooxygenase activity (GO:0004497);; Molecular Function: iron ion binding (GO:0005506);; Molecular Function: electron carrier activity (GO:0009055);; Cellular Component: cytoplasmic membrane-bounded vesicle (GO:0016023);; Molecular Function: oxidoreductase activity, acting on paired donors, with incorporation or reduction of molecular oxygen (GO:0016705);; Molecular Function:…	--	Cytochrome P450 89A2 GN=F13O11.20 OS=Arabidopsis thaliana (Mouse-ear cress) PE=2 SV=2	hypothetical protein SORBIDRAFT_03g044800 [Sorghum bicolor]
Group2_Unigene_BMK.58434	0.345781	3.06534	0.00160155	2.80304	up	[Q]	Secondary metabolites biosynthesis, transport and catabolism	Molecular Function: monooxygenase activity (GO:0004497);; Molecular Function: iron ion binding (GO:0005506);; Molecular Function: electron carrier activity (GO:0009055);; Molecular Function: oxidoreductase activity, acting on paired donors, with incorporation or reduction of molecular oxygen (GO:0016705);; Molecular Function: heme binding (GO:0020037);; Biological Process: oxidation-reduction pro…	--	Cytochrome P450 76C2 GN=CYP76C2 OS=Arabidopsis thaliana (Mouse-ear cress) PE=2 SV=1	PREDICTED: LOW QUALITY PROTEIN: cytochrome P450 76C1-like [Brachypodium distachyon]
Group1_Unigene_BMK.46187	6.3617	28.9031	0.000241785	2.07086	up	--	--	Molecular Function: monooxygenase activity (GO:0004497);; Molecular Function: iron ion binding (GO:0005506);; Biological Process: spermidine metabolic process (GO:0008216);; Molecular Function: electron carrier activity (GO:0009055);; Cellular Component: integral component of membrane (GO:0016021);; Molecular Function: oxidoreductase activity, acting on paired donors, with incorporation or reduct…	K09754|2e-50|zma:100191539|hypothetical protein LOC100191539	Cytochrome P450 98A1 GN=CYP98A1 OS=Sorghum bicolor (Sorghum) PE=2 SV=1	unknown [Zea mays]
Group2_Unigene_BMK.46264	0.866281	4.53093	5.19e-05	2.26567	up	[Q]	Secondary metabolites biosynthesis, transport and catabolism	Molecular Function: iron ion binding (GO:0005506);; Cellular Component: mitochondrion (GO:0005739);; Molecular Function: electron carrier activity (GO:0009055);; Molecular Function: oxidoreductase activity, acting on paired donors, with incorporation or reduction of molecular oxygen, NAD(P)H as one donor, and incorporation of one atom of oxygen (GO:0016709);; Molecular Function: heme binding (GO:…	--	Cytochrome P450 71A1 GN=CYP71A1 OS=Persea americana (Avocado) PE=1 SV=2	PREDICTED: cytochrome P450 71A1-like [Setaria italica]
Group2_Unigene_BMK.52689	25.0918	8.73864	0.00911303	-1.58461	down	[Q]	Secondary metabolites biosynthesis, transport and catabolism	Molecular Function: monooxygenase activity (GO:0004497);; Molecular Function: iron ion binding (GO:0005506);; Molecular Function: electron carrier activity (GO:0009055);; Cellular Component: cytoplasmic membrane-bounded vesicle (GO:0016023);; Molecular Function: oxidoreductase activity, acting on paired donors, with incorporation or reduction of molecular oxygen (GO:0016705);; Molecular Function:…	--	Cytochrome P450 81D1 GN=T30G6.3 OS=Arabidopsis thaliana (Mouse-ear cress) PE=2 SV=1	cytochrome P450, partial [Echinochloa phyllopogon]
CL10112Contig1	4.71098	75.339	0	3.91109	up	[Q]	Secondary metabolites biosynthesis, transport and catabolism	Molecular Function: monooxygenase activity (GO:0004497);; Molecular Function: iron ion binding (GO:0005506);; Molecular Function: electron carrier activity (GO:0009055);; Cellular Component: cytoplasmic membrane-bounded vesicle (GO:0016023);; Molecular Function: oxidoreductase activity, acting on paired donors, with incorporation or reduction of molecular oxygen (GO:0016705);; Molecular Function:…	--	Cytochrome P450 76C2 GN=CYP76C2 OS=Arabidopsis thaliana (Mouse-ear cress) PE=2 SV=1	Cytochrome P450 76C4 [Aegilops tauschii]
T10 VS T12
#ID	T10	T12	FDR	log2FC	regulated	COG_class	COG_class_annotation	GO_annotation	KEGG_annotation	Swissprot_annotation	nr_annotation
Group2_Unigene_BMK.32403	0.262234	6.22298	0.000300556	3.73229	up	--	--	--	--	Cytochrome P450 98A2 GN=CYP98A2 OS=Glycine max (Soybean) PE=2 SV=1	PREDICTED: flavonoid 3&apos;-monooxygenase-like [Brachypodium distachyon]
CL15612Contig1	5.99727	2.01541	0.00514809	-1.52384	down	[Q]	Secondary metabolites biosynthesis, transport and catabolism	Molecular Function: monooxygenase activity (GO:0004497);; Molecular Function: iron ion binding (GO:0005506);; Molecular Function: electron carrier activity (GO:0009055);; Molecular Function: oxidoreductase activity, acting on paired donors, with incorporation or reduction of molecular oxygen (GO:0016705);; Molecular Function: heme binding (GO:0020037);; Biological Process: electron transport chai…	--	Cytochrome P450 71D11 (Fragment) GN=CYP71D11 OS=Lotus japonicus (Lotus corniculatus var. japonicus) PE=2 SV=1	PREDICTED: premnaspirodiene oxygenase-like [Setaria italica]
Group2_Unigene_BMK.21489	7.6137	1.28688	1.33249e-09	-2.50988	down	[Q]	Secondary metabolites biosynthesis, transport and catabolism	Molecular Function: monooxygenase activity (GO:0004497);; Molecular Function: iron ion binding (GO:0005506);; Molecular Function: electron carrier activity (GO:0009055);; Cellular Component: cytoplasmic membrane-bounded vesicle (GO:0016023);; Molecular Function: oxidoreductase activity, acting on paired donors, with incorporation or reduction of molecular oxygen (GO:0016705);; Molecular Function:…	--	Cytochrome P450 71A1 GN=CYP71A1 OS=Persea americana (Avocado) PE=1 SV=2	uncharacterized protein LOC100382204 [Zea mays]
Group2_Unigene_BMK.12531	1.1839	29.3954	0	4.58526	up	--	--	Molecular Function: monooxygenase activity (GO:0004497);; Molecular Function: iron ion binding (GO:0005506);; Molecular Function: electron carrier activity (GO:0009055);; Cellular Component: cytoplasmic membrane-bounded vesicle (GO:0016023);; Molecular Function: oxidoreductase activity, acting on paired donors, with incorporation or reduction of molecular oxygen (GO:0016705);; Molecular Function:…	--	Cytochrome P450 86B1 GN=CYP86B1 OS=Arabidopsis thaliana (Mouse-ear cress) PE=2 SV=1	hypothetical protein SORBIDRAFT_01g047640 [Sorghum bicolor]
CL3193Contig1	1.0943	32.2638	0	4.79989	up	--	--	Molecular Function: monooxygenase activity (GO:0004497);; Molecular Function: iron ion binding (GO:0005506);; Molecular Function: electron carrier activity (GO:0009055);; Cellular Component: cytoplasmic membrane-bounded vesicle (GO:0016023);; Molecular Function: oxidoreductase activity, acting on paired donors, with incorporation or reduction of molecular oxygen (GO:0016705);; Molecular Function:…	--	Cytochrome P450 86B1 GN=CYP86B1 OS=Arabidopsis thaliana (Mouse-ear cress) PE=2 SV=1	PREDICTED: cytochrome P450 86B1-like [Setaria italica]
CL944Contig1	10.2215	28.6552	0.000253145	1.51008	up	[Q]	Secondary metabolites biosynthesis, transport and catabolism	Molecular Function: monooxygenase activity (GO:0004497);; Molecular Function: iron ion binding (GO:0005506);; Molecular Function: electron carrier activity (GO:0009055);; Molecular Function: oxidoreductase activity, acting on paired donors, with incorporation or reduction of molecular oxygen (GO:0016705);; Molecular Function: heme binding (GO:0020037);; Biological Process: oxidation-reduction pro…	--	Cytochrome P450 71A1 GN=CYP71A1 OS=Persea americana (Avocado) PE=1 SV=2	PREDICTED: cytochrome P450 71A1-like [Setaria italica]
CL12813Contig1	15.6843	104.548	2.10942e-15	2.76042	up	--	--	Molecular Function: monooxygenase activity (GO:0004497);; Molecular Function: iron ion binding (GO:0005506);; Molecular Function: electron carrier activity (GO:0009055);; Cellular Component: cytoplasmic membrane-bounded vesicle (GO:0016023);; Molecular Function: oxidoreductase activity, acting on paired donors, with incorporation or reduction of molecular oxygen (GO:0016705);; Molecular Function:…	--	Cytochrome P450 86B1 GN=CYP86B1 OS=Arabidopsis thaliana (Mouse-ear cress) PE=2 SV=1	PREDICTED: cytochrome P450 86B1-like [Setaria italica]
Group1_Unigene_BMK.44567	2.20533	0.264313	0.00865641	-2.68098	down	[Q]	Secondary metabolites biosynthesis, transport and catabolism	Molecular Function: monooxygenase activity (GO:0004497);; Molecular Function: iron ion binding (GO:0005506);; Molecular Function: electron carrier activity (GO:0009055);; Molecular Function: oxidoreductase activity, acting on paired donors, with incorporation or reduction of molecular oxygen (GO:0016705);; Molecular Function: heme binding (GO:0020037);; Biological Process: oxidation-reduction pro…	--	Cytochrome P450 93A1 GN=CYP93A1 OS=Glycine max (Soybean) PE=2 SV=1	putative cytochrome P450 superfamily protein [Zea mays]
CL1858Contig1	1.5734	10.4638	2.58406e-10	2.72355	up	--	--	Molecular Function: monooxygenase activity (GO:0004497);; Molecular Function: iron ion binding (GO:0005506);; Cellular Component: plasma membrane (GO:0005886);; Molecular Function: electron carrier activity (GO:0009055);; Biological Process: inflorescence development (GO:0010229);; Molecular Function: oxidoreductase activity, acting on paired donors, with incorporation or reduction of molecular o…	--	Cytochrome P450 78A1 GN=CYP78A1 OS=Zea mays (Maize) PE=2 SV=1	PREDICTED: cytochrome P450 77A3-like [Setaria italica]
CL14218Contig1	4.38518	21.2944	3.11623e-09	2.29287	up	--	--	Molecular Function: monooxygenase activity (GO:0004497);; Molecular Function: iron ion binding (GO:0005506);; Cellular Component: plasma membrane (GO:0005886);; Molecular Function: electron carrier activity (GO:0009055);; Molecular Function: oxidoreductase activity, acting on paired donors, with incorporation or reduction of molecular oxygen (GO:0016705);; Molecular Function: oxygen binding (GO:0…	--	Cytochrome P450 77A2 GN=CYP77A2 OS=Solanum melongena (Eggplant) PE=2 SV=1	PREDICTED: cytochrome P450 77A3-like [Setaria italica]
Group2_Unigene_BMK.37455	8.06824	153.394	0	4.26985	up	[Q]	Secondary metabolites biosynthesis, transport and catabolism	--	K09754|0.0|sbi:SORBI_09g024210|hypothetical protein	Cytochrome P450 98A1 GN=CYP98A1 OS=Sorghum bicolor (Sorghum) PE=2 SV=1	hypothetical protein SORBIDRAFT_09g024210 [Sorghum bicolor]
Group2_Unigene_BMK.41810	4.52445	22.1554	3.22457e-10	2.31067	up	--	--	Molecular Function: monooxygenase activity (GO:0004497);; Molecular Function: iron ion binding (GO:0005506);; Molecular Function: electron carrier activity (GO:0009055);; Cellular Component: chloroplast (GO:0009507);; Biological Process: vernalization response (GO:0010048);; Cellular Component: cytoplasmic membrane-bounded vesicle (GO:0016023);; Molecular Function: oxidoreductase activity, acting…	--	Cytochrome P450 77A4 GN=CYP77A4 OS=Arabidopsis thaliana (Mouse-ear cress) PE=2 SV=1	TPA: putative cytochrome P450 superfamily protein [Zea mays]
CL12948Contig1	2.34817	6.47042	0.00984698	1.46623	up	[Q]	Secondary metabolites biosynthesis, transport and catabolism	Molecular Function: iron ion binding (GO:0005506);; Molecular Function: electron carrier activity (GO:0009055);; Cellular Component: cytoplasmic membrane-bounded vesicle (GO:0016023);; Molecular Function: alkane 1-monooxygenase activity (GO:0018685);; Molecular Function: heme binding (GO:0020037);; Biological Process: electron transport chain (GO:0022900);;	--	Cytochrome P450 (Fragment) OS=Helianthus annuus (Common sunflower) PE=1 SV=1	PREDICTED: cytochrome P450 94A2-like [Setaria italica]
Group1_Unigene_BMK.46187	6.36489	168.012	0	4.7077	up	--	--	Molecular Function: monooxygenase activity (GO:0004497);; Molecular Function: iron ion binding (GO:0005506);; Biological Process: spermidine metabolic process (GO:0008216);; Molecular Function: electron carrier activity (GO:0009055);; Cellular Component: integral component of membrane (GO:0016021);; Molecular Function: oxidoreductase activity, acting on paired donors, with incorporation or reduct…	K09754|2e-50|zma:100191539|hypothetical protein LOC100191539	Cytochrome P450 98A1 GN=CYP98A1 OS=Sorghum bicolor (Sorghum) PE=2 SV=1	unknown [Zea mays]
Group2_Unigene_BMK.1326	2.76326	8.74321	0.000102177	1.67662	up	--	--	Molecular Function: monooxygenase activity (GO:0004497);; Molecular Function: iron ion binding (GO:0005506);; Cellular Component: mitochondrion (GO:0005739);; Molecular Function: electron carrier activity (GO:0009055);; Molecular Function: oxidoreductase activity, acting on paired donors, with incorporation or reduction of molecular oxygen (GO:0016705);; Molecular Function: heme binding (GO:00200…	--	Cytochrome P450 94A1 GN=CYP94A1 OS=Vicia sativa (Spring vetch) PE=2 SV=2	PREDICTED: cytochrome P450 94A1-like [Setaria italica]
Group2_Unigene_BMK.46264	0.866716	2.86425	0.00247569	1.71521	up	[Q]	Secondary metabolites biosynthesis, transport and catabolism	Molecular Function: iron ion binding (GO:0005506);; Cellular Component: mitochondrion (GO:0005739);; Molecular Function: electron carrier activity (GO:0009055);; Molecular Function: oxidoreductase activity, acting on paired donors, with incorporation or reduction of molecular oxygen, NAD(P)H as one donor, and incorporation of one atom of oxygen (GO:0016709);; Molecular Function: heme binding (GO:…	--	Cytochrome P450 71A1 GN=CYP71A1 OS=Persea americana (Avocado) PE=1 SV=2	PREDICTED: cytochrome P450 71A1-like [Setaria italica]
Group2_Unigene_BMK.52689	25.1044	84.476	5.69755e-06	1.7712	up	[Q]	Secondary metabolites biosynthesis, transport and catabolism	Molecular Function: monooxygenase activity (GO:0004497);; Molecular Function: iron ion binding (GO:0005506);; Molecular Function: electron carrier activity (GO:0009055);; Cellular Component: cytoplasmic membrane-bounded vesicle (GO:0016023);; Molecular Function: oxidoreductase activity, acting on paired donors, with incorporation or reduction of molecular oxygen (GO:0016705);; Molecular Function:…	--	Cytochrome P450 81D1 GN=T30G6.3 OS=Arabidopsis thaliana (Mouse-ear cress) PE=2 SV=1	cytochrome P450, partial [Echinochloa phyllopogon]
Group1_Unigene_BMK.27301	6.09845	26.8001	6.44506e-05	2.11324	up	--	--	Biological Process: polysaccharide biosynthetic process (GO:0000271);; Molecular Function: monooxygenase activity (GO:0004497);; Molecular Function: iron ion binding (GO:0005506);; Molecular Function: electron carrier activity (GO:0009055);; Biological Process: multidimensional cell growth (GO:0009825);; Biological Process: positive regulation of flower development (GO:0009911);; Biological Proce…	--	Cytochrome P450 90A1 GN=MJJ3.9 OS=Arabidopsis thaliana (Mouse-ear cress) PE=2 SV=1	unknown [Zea mays]
Group2_Unigene_BMK.85874	45.0242	187.485	1.00236e-08	2.08309	up	[Q]	Secondary metabolites biosynthesis, transport and catabolism	Biological Process: microtubule bundle formation (GO:0001578);; Molecular Function: monooxygenase activity (GO:0004497);; Molecular Function: iron ion binding (GO:0005506);; Molecular Function: electron carrier activity (GO:0009055);; Biological Process: skotomorphogenesis (GO:0009647);; Biological Process: brassinosteroid homeostasis (GO:0010268);; Cellular Component: integral component of membr…	--	Cytochrome P450 85A1 OS=Oryza sativa subsp. japonica (Rice) PE=1 SV=1	PREDICTED: cytochrome P450 85A1-like isoform X1 [Setaria italica]
Group2_Unigene_BMK.47235	1.53465	7.12349	1.18131e-06	2.2095	up	--	--	Molecular Function: monooxygenase activity (GO:0004497);; Molecular Function: iron ion binding (GO:0005506);; Molecular Function: electron carrier activity (GO:0009055);; Cellular Component: cytoplasmic membrane-bounded vesicle (GO:0016023);; Molecular Function: oxidoreductase activity, acting on paired donors, with incorporation or reduction of molecular oxygen (GO:0016705);; Molecular Function:…	--	Cytochrome P450 750A1 GN=CYP750A1 OS=Pinus taeda (Loblolly pine) PE=2 SV=1	PREDICTED: flavonoid 3&apos;-monooxygenase-like [Setaria italica]
CL10112Contig1	4.71335	19.8658	2.97272e-08	2.09382	up	[Q]	Secondary metabolites biosynthesis, transport and catabolism	Molecular Function: monooxygenase activity (GO:0004497);; Molecular Function: iron ion binding (GO:0005506);; Molecular Function: electron carrier activity (GO:0009055);; Cellular Component: cytoplasmic membrane-bounded vesicle (GO:0016023);; Molecular Function: oxidoreductase activity, acting on paired donors, with incorporation or reduction of molecular oxygen (GO:0016705);; Molecular Function:…	--	Cytochrome P450 76C2 GN=CYP76C2 OS=Arabidopsis thaliana (Mouse-ear cress) PE=2 SV=1	Cytochrome P450 76C4 [Aegilops tauschii]
CL392Contig1	4.38248	0.943304	1.75648e-05	-2.14495	down	[Q]	Secondary metabolites biosynthesis, transport and catabolism	Molecular Function: monooxygenase activity (GO:0004497);; Molecular Function: iron ion binding (GO:0005506);; Molecular Function: electron carrier activity (GO:0009055);; Molecular Function: oxidoreductase activity, acting on paired donors, with incorporation or reduction of molecular oxygen (GO:0016705);; Molecular Function: heme binding (GO:0020037);; Biological Process: oxidation-reduction pro…	--	Cytochrome P450 711A1 OS=Arabidopsis thaliana (Mouse-ear cress) PE=2 SV=1	PREDICTED: cytochrome P450 711A1-like isoform X1 [Setaria italica]
Group1_Unigene_BMK.798	3.50724	0.35568	0.00140823	-2.91338	down	--	--	Molecular Function: monooxygenase activity (GO:0004497);; Molecular Function: iron ion binding (GO:0005506);; Molecular Function: electron carrier activity (GO:0009055);; Cellular Component: membrane (GO:0016020);; Molecular Function: oxidoreductase activity, acting on paired donors, with incorporation or reduction of molecular oxygen (GO:0016705);; Molecular Function: heme binding (GO:0020037);;…	--	Cytochrome P450 93A3 GN=CYP93A3 OS=Glycine max (Soybean) PE=2 SV=1	hypothetical protein OsJ_21967 [Oryza sativa Japonica Group]
T10 VS T13
#ID	T10	T13	FDR	log2FC	regulated	COG_class	COG_class_annotation	GO_annotation	KEGG_annotation	Swissprot_annotation	nr_annotation
CL13898Contig1	3.67308	0	0.00480143	-4.79391	down	--	--	Molecular Function: monooxygenase activity (GO:0004497);; Molecular Function: iron ion binding (GO:0005506);; Molecular Function: electron carrier activity (GO:0009055);; Molecular Function: oxidoreductase activity, acting on paired donors, with incorporation or reduction of molecular oxygen (GO:0016705);; Molecular Function: heme binding (GO:0020037);; Biological Process: seed development (GO:00…	--	Cytochrome P450 78A6 GN=T3A4.4 OS=Arabidopsis thaliana (Mouse-ear cress) PE=2 SV=1	hypothetical protein SORBIDRAFT_01g048030 [Sorghum bicolor]
Group2_Unigene_BMK.58434	0.346125	4.45282	0.00228116	3.6209	up	[Q]	Secondary metabolites biosynthesis, transport and catabolism	Molecular Function: monooxygenase activity (GO:0004497);; Molecular Function: iron ion binding (GO:0005506);; Molecular Function: electron carrier activity (GO:0009055);; Molecular Function: oxidoreductase activity, acting on paired donors, with incorporation or reduction of molecular oxygen (GO:0016705);; Molecular Function: heme binding (GO:0020037);; Biological Process: oxidation-reduction pro…	--	Cytochrome P450 76C2 GN=CYP76C2 OS=Arabidopsis thaliana (Mouse-ear cress) PE=2 SV=1	PREDICTED: LOW QUALITY PROTEIN: cytochrome P450 76C1-like [Brachypodium distachyon]
Group2_Unigene_BMK.1326	2.76462	21.0749	0.00255384	3.16017	up	--	--	Molecular Function: monooxygenase activity (GO:0004497);; Molecular Function: iron ion binding (GO:0005506);; Cellular Component: mitochondrion (GO:0005739);; Molecular Function: electron carrier activity (GO:0009055);; Molecular Function: oxidoreductase activity, acting on paired donors, with incorporation or reduction of molecular oxygen (GO:0016705);; Molecular Function: heme binding (GO:00200…	--	Cytochrome P450 94A1 GN=CYP94A1 OS=Vicia sativa (Spring vetch) PE=2 SV=2	PREDICTED: cytochrome P450 94A1-like [Setaria italica]
Group2_Unigene_BMK.46264	0.867143	19.7478	9.23123e-07	4.69879	up	[Q]	Secondary metabolites biosynthesis, transport and catabolism	Molecular Function: iron ion binding (GO:0005506);; Cellular Component: mitochondrion (GO:0005739);; Molecular Function: electron carrier activity (GO:0009055);; Molecular Function: oxidoreductase activity, acting on paired donors, with incorporation or reduction of molecular oxygen, NAD(P)H as one donor, and incorporation of one atom of oxygen (GO:0016709);; Molecular Function: heme binding (GO:…	--	Cytochrome P450 71A1 GN=CYP71A1 OS=Persea americana (Avocado) PE=1 SV=2	PREDICTED: cytochrome P450 71A1-like [Setaria italica]
CL10183Contig1	3.62608	0.201018	0.00377886	-3.68065	down	[Q]	Secondary metabolites biosynthesis, transport and catabolism	Molecular Function: monooxygenase activity (GO:0004497);; Molecular Function: iron ion binding (GO:0005506);; Molecular Function: electron carrier activity (GO:0009055);; Biological Process: fruit development (GO:0010154);; Molecular Function: oxidoreductase activity, acting on paired donors, with incorporation or reduction of molecular oxygen (GO:0016705);; Molecular Function: heme binding (GO:0…	--	Cytochrome P450 78A9 GN=CYP78A9 OS=Arabidopsis thaliana (Mouse-ear cress) PE=2 SV=1	PREDICTED: cytochrome P450 78A3-like [Setaria italica]
CL10112Contig1	4.71567	124.813	1.6164e-07	4.9616	up	[Q]	Secondary metabolites biosynthesis, transport and catabolism	Molecular Function: monooxygenase activity (GO:0004497);; Molecular Function: iron ion binding (GO:0005506);; Molecular Function: electron carrier activity (GO:0009055);; Cellular Component: cytoplasmic membrane-bounded vesicle (GO:0016023);; Molecular Function: oxidoreductase activity, acting on paired donors, with incorporation or reduction of molecular oxygen (GO:0016705);; Molecular Function:…	--	Cytochrome P450 76C2 GN=CYP76C2 OS=Arabidopsis thaliana (Mouse-ear cress) PE=2 SV=1	Cytochrome P450 76C4 [Aegilops tauschii]
Group1_Unigene_BMK.798	3.50897	0	0.00678487	-4.69099	down	--	--	Molecular Function: monooxygenase activity (GO:0004497);; Molecular Function: iron ion binding (GO:0005506);; Molecular Function: electron carrier activity (GO:0009055);; Cellular Component: membrane (GO:0016020);; Molecular Function: oxidoreductase activity, acting on paired donors, with incorporation or reduction of molecular oxygen (GO:0016705);; Molecular Function: heme binding (GO:0020037);;…	--	Cytochrome P450 93A3 GN=CYP93A3 OS=Glycine max (Soybean) PE=2 SV=1	hypothetical protein OsJ_21967 [Oryza sativa Japonica Group]
T10 VS T14
#ID	T10	T14	FDR	log2FC	regulated	COG_class	COG_class_annotation	GO_annotation	KEGG_annotation	Swissprot_annotation	nr_annotation
Group2_Unigene_BMK.46264	0.867657	30.6457	0.00344424	5.93129	up	[Q]	Secondary metabolites biosynthesis, transport and catabolism	Molecular Function: iron ion binding (GO:0005506);; Cellular Component: mitochondrion (GO:0005739);; Molecular Function: electron carrier activity (GO:0009055);; Molecular Function: oxidoreductase activity, acting on paired donors, with incorporation or reduction of molecular oxygen, NAD(P)H as one donor, and incorporation of one atom of oxygen (GO:0016709);; Molecular Function: heme binding (GO:…	--	Cytochrome P450 71A1 GN=CYP71A1 OS=Persea americana (Avocado) PE=1 SV=2	PREDICTED: cytochrome P450 71A1-like [Setaria italica]
Group2_Unigene_BMK.16376	0	3.72667	0.00505966	5.49304	up	[Q]	Secondary metabolites biosynthesis, transport and catabolism	Molecular Function: binding (GO:0005488);; Molecular Function: oxidoreductase activity (GO:0016491);;	--	Cytochrome P450 734A1 GN=F18A8.8 OS=Arabidopsis thaliana (Mouse-ear cress) PE=2 SV=1	cytochrome P450 [Auricularia delicata TFB-10046 SS5]
CL10112Contig1	4.71847	154.208	0.00595534	5.89258	up	[Q]	Secondary metabolites biosynthesis, transport and catabolism	Molecular Function: monooxygenase activity (GO:0004497);; Molecular Function: iron ion binding (GO:0005506);; Molecular Function: electron carrier activity (GO:0009055);; Cellular Component: cytoplasmic membrane-bounded vesicle (GO:0016023);; Molecular Function: oxidoreductase activity, acting on paired donors, with incorporation or reduction of molecular oxygen (GO:0016705);; Molecular Function:…	--	Cytochrome P450 76C2 GN=CYP76C2 OS=Arabidopsis thaliana (Mouse-ear cress) PE=2 SV=1	Cytochrome P450 76C4 [Aegilops tauschii]

## Sheet: Cysteine proteinase
T10 VS T11
#ID	T10	T11	FDR	log2FC	regulated	COG_class	COG_class_annotation	GO_annotation	KEGG_annotation	Swissprot_annotation	nr_annotation
Group2_Unigene_BMK.41659	1.46988	27.1752	4.44e-16	4.06386	up	--	--	Molecular Function: cysteine-type endopeptidase inhibitor activity (GO:0004869);; Biological Process: negative regulation of peptidase activity (GO:0010466);; Cellular Component: cytoplasmic membrane-bounded vesicle (GO:0016023);;	--	Cysteine proteinase inhibitor 8 (Precursor) OS=Oryza sativa subsp. japonica (Rice) PE=2 SV=1	cystatin [Zea mays]
Group2_Unigene_BMK.57194	18.2015	5.62869	0.00148919	-1.75656	down	--	--	Cellular Component: cytoplasmic membrane-bounded vesicle (GO:0016023);;	--	Cysteine proteinase inhibitor 5 (Precursor) GN=CYS5 OS=Arabidopsis thaliana (Mouse-ear cress) PE=2 SV=2	hypothetical protein LOC_Os03g07660 [Oryza sativa Japonica Group]
T10 VS T12
#ID	T10	T12	FDR	log2FC	regulated	COG_class	COG_class_annotation	GO_annotation	KEGG_annotation	Swissprot_annotation	nr_annotation
Group2_Unigene_BMK.41659	1.47061	33.1979	0	4.45964	up	--	--	Molecular Function: cysteine-type endopeptidase inhibitor activity (GO:0004869);; Biological Process: negative regulation of peptidase activity (GO:0010466);; Cellular Component: cytoplasmic membrane-bounded vesicle (GO:0016023);;	--	Cysteine proteinase inhibitor 8 (Precursor) OS=Oryza sativa subsp. japonica (Rice) PE=2 SV=1	cystatin [Zea mays]
Group2_Unigene_BMK.57194	18.2107	5.58335	0.000124302	-1.66687	down	--	--	Cellular Component: cytoplasmic membrane-bounded vesicle (GO:0016023);;	--	Cysteine proteinase inhibitor 5 (Precursor) GN=CYS5 OS=Arabidopsis thaliana (Mouse-ear cress) PE=2 SV=2	hypothetical protein LOC_Os03g07660 [Oryza sativa Japonica Group]
T10 VS T13
#ID	T10	T13	FDR	log2FC	regulated	COG_class	COG_class_annotation	GO_annotation	KEGG_annotation	Swissprot_annotation	nr_annotation
Group2_Unigene_BMK.41659	1.47134	69.0156	2.88567e-09	5.72223	up	--	--	Molecular Function: cysteine-type endopeptidase inhibitor activity (GO:0004869);; Biological Process: negative regulation of peptidase activity (GO:0010466);; Cellular Component: cytoplasmic membrane-bounded vesicle (GO:0016023);;	--	Cysteine proteinase inhibitor 8 (Precursor) OS=Oryza sativa subsp. japonica (Rice) PE=2 SV=1	cystatin [Zea mays]
T10 VS T14
#ID	T10	T14	FDR	log2FC	regulated	COG_class	COG_class_annotation	GO_annotation	KEGG_annotation	Swissprot_annotation	nr_annotation
Group2_Unigene_BMK.41659	1.47221	139.482	0.000215258	7.32608	up	--	--	Molecular Function: cysteine-type endopeptidase inhibitor activity (GO:0004869);; Biological Process: negative regulation of peptidase activity (GO:0010466);; Cellular Component: cytoplasmic membrane-bounded vesicle (GO:0016023);;	--	Cysteine proteinase inhibitor 8 (Precursor) OS=Oryza sativa subsp. japonica (Rice) PE=2 SV=1	cystatin [Zea mays]

## Sheet: proline rich
T10 VS T11
#ID	T10	T11	FDR	log2FC	regulated	COG_class	COG_class_annotation	GO_annotation	KEGG_annotation	Swissprot_annotation	nr_annotation
Group2_Unigene_BMK.21057	0	1.21765	0.000499415	4.46257	up	--	--	Molecular Function: RNA polymerase II core promoter proximal region sequence-specific DNA binding (GO:0000978);; Molecular Function: RNA polymerase II core promoter proximal region sequence-specific DNA binding transcription factor activity (GO:0000982);; Cellular Component: nucleus (GO:0005634);; Biological Process: regulation of transcription, DNA-templated (GO:0006355);;	--	Proline-rich receptor-like protein kinase PERK14 GN=PERK14 OS=Arabidopsis thaliana (Mouse-ear cress) PE=2 SV=1	hypothetical protein SCHCODRAFT_78191 [Schizophyllum commune H4-8]
Group2_Unigene_BMK.20337	6.70091	1.507	8.81e-06	-2.2128	down	--	--	Cellular Component: membrane (GO:0016020);;	--	Proline-rich receptor-like protein kinase PERK2 GN=PERK2 OS=Arabidopsis thaliana (Mouse-ear cress) PE=2 SV=3	TPA: hypothetical protein ZEAMMB73_446416 [Zea mays]
CL1758Contig1	7.53506	2.29209	0.00614979	-1.76309	down	--	--	--	--	Proline-rich receptor-like protein kinase PERK2 GN=PERK2 OS=Arabidopsis thaliana (Mouse-ear cress) PE=2 SV=3	PREDICTED: uncharacterized protein LOC101783137 [Setaria italica]
CL711Contig1	5.47728	1.91668	0.0086005	-1.57906	down	--	--	Cellular Component: mitochondrion (GO:0005739);; Cellular Component: plastid (GO:0009536);;	--	Proline-rich receptor-like protein kinase PERK9 GN=PERK9 OS=Arabidopsis thaliana (Mouse-ear cress) PE=2 SV=1	PREDICTED: uncharacterized protein LOC101759763 [Setaria italica]
Group1_Unigene_BMK.44554	34.5163	11.8631	0.00707606	-1.60438	down	[LKJ]	--	Cellular Component: plastid (GO:0009536);;	--	Proline-rich receptor-like protein kinase PERK2 GN=PERK2 OS=Arabidopsis thaliana (Mouse-ear cress) PE=2 SV=3	hypothetical protein OsI_10727 [Oryza sativa Indica Group]
CL14893Contig1	30.7169	10.7925	0.00404414	-1.58245	down	--	--	Cellular Component: intracellular membrane-bounded organelle (GO:0043231);;	--	Proline-rich receptor-like protein kinase PERK2 GN=PERK2 OS=Arabidopsis thaliana (Mouse-ear cress) PE=2 SV=3	PREDICTED: flocculation protein FLO11-like [Setaria italica]
Group2_Unigene_BMK.28854	0.414718	6.89337	0.000226577	3.45982	up	--	--	Biological Process: lipid transport (GO:0006869);; Molecular Function: lipid binding (GO:0008289);; Cellular Component: cytoplasmic membrane-bounded vesicle (GO:0016023);;	--	Proline-rich receptor-like protein kinase PERK9 GN=PERK9 OS=Arabidopsis thaliana (Mouse-ear cress) PE=2 SV=1	PREDICTED: non-specific lipid-transfer protein-like protein At2g13820-like [Setaria italica]
CL13181Contig1	6.58548	1.31355	8.17e-05	-2.3474	down	--	--	Cellular Component: plastid (GO:0009536);;	--	Proline-rich receptor-like protein kinase PERK2 GN=PERK2 OS=Arabidopsis thaliana (Mouse-ear cress) PE=2 SV=3	hypothetical protein OsI_11227 [Oryza sativa Indica Group]
CL16387Contig1	4.22497	0.936356	0.00346987	-2.16324	down	[J]	Translation, ribosomal structure and biogenesis	--	--	Proline-rich receptor-like protein kinase PERK10 GN=PERK10 OS=Arabidopsis thaliana (Mouse-ear cress) PE=1 SV=2	hypothetical protein F775_13265 [Aegilops tauschii]
CL10017Contig1	35.3906	7.87692	1.03e-06	-2.24078	down	--	--	--	--	Proline-rich receptor-like protein kinase PERK2 GN=PERK2 OS=Arabidopsis thaliana (Mouse-ear cress) PE=2 SV=3	PREDICTED: vegetative cell wall protein gp1-like [Setaria italica]
Group1_Unigene_BMK.28781	2.4594	11.0959	0.00495449	2.02329	up	[E]	Amino acid transport and metabolism	Molecular Function: transferase activity (GO:0016740);;	--	Proline-rich receptor-like protein kinase PERK9 GN=PERK9 OS=Arabidopsis thaliana (Mouse-ear cress) PE=2 SV=1	PREDICTED: putative pentatricopeptide repeat-containing protein At1g10330-like [Setaria italica]
CL656Contig1	2.49761	0.162803	0.000136482	-3.52017	down	--	--	Molecular Function: nucleic acid binding (GO:0003676);; Molecular Function: exonuclease activity (GO:0004527);; Cellular Component: intracellular (GO:0005622);;	--	Proline-rich receptor-like protein kinase PERK2 GN=PERK2 OS=Arabidopsis thaliana (Mouse-ear cress) PE=2 SV=3	PREDICTED: uncharacterized protein LOC101771051 [Setaria italica]
CL15538Contig1	12.8954	4.00808	0.00129192	-1.75124	down	--	--	Cellular Component: plastid (GO:0009536);;	--	Proline-rich receptor-like protein kinase PERK10 GN=PERK10 OS=Arabidopsis thaliana (Mouse-ear cress) PE=1 SV=2	PREDICTED: uncharacterized protein LOC101780220 [Setaria italica]
T10 VS T12
#ID	T10	T12	FDR	log2FC	regulated	COG_class	COG_class_annotation	GO_annotation	KEGG_annotation	Swissprot_annotation	nr_annotation
Group1_Unigene_BMK.5056	2.77202	0.243637	0.0060861	-2.96549	down	--	--	--	--	Proline-rich receptor-like protein kinase PERK5 GN=PERK5 OS=Arabidopsis thaliana (Mouse-ear cress) PE=2 SV=1	hypothetical protein SORBIDRAFT_05g004020 [Sorghum bicolor]
Group2_Unigene_BMK.41936	7.04929	2.08698	9.82906e-05	-1.71491	down	--	--	Molecular Function: transferase activity, transferring glycosyl groups (GO:0016757);;	--	Proline-rich receptor-like protein kinase PERK9 GN=PERK9 OS=Arabidopsis thaliana (Mouse-ear cress) PE=2 SV=1	hypothetical protein SORBIDRAFT_07g002850 [Sorghum bicolor]
CL9455Contig1	32.5374	11.3231	0.000231659	-1.49395	down	--	--	Cellular Component: membrane (GO:0016020);; Cellular Component: cytoplasmic membrane-bounded vesicle (GO:0016023);;	--	Proline-rich receptor-like protein kinase PERK2 GN=PERK2 OS=Arabidopsis thaliana (Mouse-ear cress) PE=2 SV=3	hypothetical protein [Zea mays]
Group2_Unigene_BMK.36619	2.53465	12.4031	1.42762e-07	2.28941	up	--	--	Cellular Component: mitochondrion (GO:0005739);; Biological Process: response to stimulus (GO:0050896);; Biological Process: organic substance metabolic process (GO:0071704);;	--	Proline-rich receptor-like protein kinase PERK2 GN=PERK2 OS=Arabidopsis thaliana (Mouse-ear cress) PE=2 SV=3	PREDICTED: uncharacterized protein LOC101784885 [Setaria italica]
Group2_Unigene_BMK.4299	0	1.90067	0.00122151	4.33808	up	--	--	Cellular Component: fungal-type cell wall (GO:0009277);;	--	Proline-rich receptor-like protein kinase PERK10 GN=PERK10 OS=Arabidopsis thaliana (Mouse-ear cress) PE=1 SV=2	PREDICTED: YTH domain-containing protein 1-like isoform X1 [Setaria italica]
Group2_Unigene_BMK.78224	47.567	18.0027	0.00137911	-1.37462	down	[O]	Posttranslational modification, protein turnover, chaperones	Molecular Function: ATP binding (GO:0005524);; Cellular Component: mitochondrial matrix (GO:0005759);; Biological Process: ATP catabolic process (GO:0006200);; Biological Process: protein folding (GO:0006457);; Biological Process: proteolysis (GO:0006508);; Molecular Function: peptidase activity (GO:0008233);; Biological Process: chlorophyll catabolic process (GO:0015996);; Molecular Function: AT…	K03544|0.0|zma:100281116|ATP-dependent Clp protease ATP-binding subunit clpX	Proline-rich receptor-like protein kinase PERK1 GN=PERK1 OS=Arabidopsis thaliana (Mouse-ear cress) PE=1 SV=1	PREDICTED: ATP-dependent Clp protease ATP-binding subunit clpX-like, mitochondrial-like isoform X2 [Setaria italica]
Group2_Unigene_BMK.47881	13.2427	34.3668	0.00125087	1.39986	up	--	--	Molecular Function: protein kinase activity (GO:0004672);; Molecular Function: structural molecule activity (GO:0005198);; Molecular Function: ATP binding (GO:0005524);; Biological Process: protein phosphorylation (GO:0006468);; Cellular Component: chloroplast (GO:0009507);;	--	Proline-rich receptor-like protein kinase PERK8 GN=PERK8 OS=Arabidopsis thaliana (Mouse-ear cress) PE=1 SV=1	PREDICTED: uncharacterized protein LOC101773274 [Setaria italica]
Group2_Unigene_BMK.31105	0.519181	2.90382	5.68891e-05	2.41806	up	--	--	--	--	Proline-rich receptor-like protein kinase PERK9 GN=PERK9 OS=Arabidopsis thaliana (Mouse-ear cress) PE=2 SV=1	predicted protein [Populus trichocarpa]
Group2_Unigene_BMK.53802	3.12564	21.1321	1.85826e-11	2.75535	up	--	--	Cellular Component: cytoplasmic membrane-bounded vesicle (GO:0016023);;	--	Proline-rich protein 4 (Precursor) GN=PRP4 OS=Arabidopsis thaliana (Mouse-ear cress) PE=2 SV=1	PREDICTED: uncharacterized protein LOC100822710 [Brachypodium distachyon]
CL15957Contig1	9.21608	92.4335	0	3.3438	up	--	--	Cellular Component: cytoplasmic membrane-bounded vesicle (GO:0016023);;	--	Proline-rich protein 4 (Precursor) GN=PRP4 OS=Arabidopsis thaliana (Mouse-ear cress) PE=2 SV=1	PREDICTED: proline-rich protein 4-like [Setaria italica]
Group2_Unigene_BMK.43416	1.49439	11.1928	1.21259e-10	2.88351	up	[S]	Function unknown	Cellular Component: plastid (GO:0009536);; Biological Process: protein catabolic process (GO:0030163);;	--	Proline-rich receptor-like protein kinase PERK2 GN=PERK2 OS=Arabidopsis thaliana (Mouse-ear cress) PE=2 SV=3	PREDICTED: uncharacterized protein LOC101767075 isoform X1 [Setaria italica]
Group1_Unigene_BMK.44715	20.6388	5.86872	0.00357661	-1.74374	down	--	--	Cellular Component: cytoplasmic membrane-bounded vesicle (GO:0016023);;	--	Proline-rich receptor-like protein kinase PERK1 GN=PERK1 OS=Arabidopsis thaliana (Mouse-ear cress) PE=1 SV=1	putative root cap protein 1 [Oryza sativa Japonica Group]
Group2_Unigene_BMK.65396	0	2.27635	2.79663e-06	5.06088	up	--	--	Biological Process: polysaccharide catabolic process (GO:0000272);; Cellular Component: extracellular region (GO:0005576);; Cellular Component: cell wall (GO:0005618);; Cellular Component: plasma membrane (GO:0005886);; Molecular Function: transferase activity, transferring glycosyl groups (GO:0016757);; Cellular Component: anchored component of membrane (GO:0031225);; Molecular Function: glucan …	--	Proline-rich receptor-like protein kinase PERK12 OS=Arabidopsis thaliana (Mouse-ear cress) PE=2 SV=2	uncharacterized protein LOC100274291 precursor [Zea mays]
Group2_Unigene_BMK.60146	0	3.00181	6.31766e-08	5.40891	up	--	--	--	--	Proline-rich receptor-like protein kinase PERK2 GN=PERK2 OS=Arabidopsis thaliana (Mouse-ear cress) PE=2 SV=3	uncharacterized protein LOC100274404 precursor [Zea mays]
CL12927Contig1	4.93777	1.26858	0.00155644	-1.88124	down	--	--	--	--	Proline-rich receptor-like protein kinase PERK9 GN=PERK9 OS=Arabidopsis thaliana (Mouse-ear cress) PE=2 SV=1	TPA: pollen extensin-like1 [Zea mays]
Group2_Unigene_BMK.28854	0.414927	35.3744	0	5.91858	up	--	--	Biological Process: lipid transport (GO:0006869);; Molecular Function: lipid binding (GO:0008289);; Cellular Component: cytoplasmic membrane-bounded vesicle (GO:0016023);;	--	Proline-rich receptor-like protein kinase PERK9 GN=PERK9 OS=Arabidopsis thaliana (Mouse-ear cress) PE=2 SV=1	PREDICTED: non-specific lipid-transfer protein-like protein At2g13820-like [Setaria italica]
Group2_Unigene_BMK.55549	2.14443	7.94297	0.00632291	1.85043	up	--	--	Molecular Function: catalytic activity (GO:0003824);; Biological Process: metabolic process (GO:0008152);;	--	Proline-rich receptor-like protein kinase PERK9 GN=PERK9 OS=Arabidopsis thaliana (Mouse-ear cress) PE=2 SV=1	chitinase [Beta vulgaris subsp. vulgaris]
CL10479Contig1	14.4057	51.2229	8.69507e-07	1.85266	up	--	--	Cellular Component: mitochondrion (GO:0005739);;	--	Proline-rich receptor-like protein kinase PERK2 GN=PERK2 OS=Arabidopsis thaliana (Mouse-ear cress) PE=2 SV=3	PREDICTED: uncharacterized protein LOC101778835 isoform X1 [Setaria italica]
Group1_Unigene_BMK.19626	14.58	3.5772	7.30729e-08	-1.9946	down	--	--	Molecular Function: motor activity (GO:0003774);; Molecular Function: actin binding (GO:0003779);; Molecular Function: protein serine/threonine kinase activity (GO:0004674);; Molecular Function: protein tyrosine kinase activity (GO:0004713);; Molecular Function: ATP binding (GO:0005524);; Biological Process: protein phosphorylation (GO:0006468);; Cellular Component: plastid (GO:0009536);; Cellula…	--	Proline-rich receptor-like protein kinase PERK8 GN=PERK8 OS=Arabidopsis thaliana (Mouse-ear cress) PE=1 SV=1	hypothetical protein OsJ_21402 [Oryza sativa Japonica Group]
Group2_Unigene_BMK.57639	1.23695	5.13936	0.00468749	1.99616	up	[E]	Amino acid transport and metabolism	Cellular Component: cytoplasmic membrane-bounded vesicle (GO:0016023);;	--	Proline-rich protein 4 (Precursor) GN=PRP4 OS=Arabidopsis thaliana (Mouse-ear cress) PE=2 SV=1	PREDICTED: proline-rich protein 4-like [Setaria italica]
CL15543Contig1	23.341	223.576	0	3.2828	up	--	--	Cellular Component: cytoplasmic membrane-bounded vesicle (GO:0016023);;	--	Proline-rich protein 4 (Precursor) GN=PRP4 OS=Arabidopsis thaliana (Mouse-ear cress) PE=2 SV=1	PREDICTED: proline-rich protein 4-like [Setaria italica]
CL13181Contig1	6.58878	1.50565	3.48107e-05	-2.06276	down	--	--	Cellular Component: plastid (GO:0009536);;	--	Proline-rich receptor-like protein kinase PERK2 GN=PERK2 OS=Arabidopsis thaliana (Mouse-ear cress) PE=2 SV=3	hypothetical protein OsI_11227 [Oryza sativa Indica Group]
Group1_Unigene_BMK.19738	17.7944	45.5474	0.00170698	1.37893	up	[D]	Cell cycle control, cell division, chromosome partitioning	Biological Process: metabolic process (GO:0008152);; Molecular Function: hydrolase activity (GO:0016787);; Biological Process: response to stimulus (GO:0050896);;	--	Proline-rich receptor-like protein kinase PERK2 GN=PERK2 OS=Arabidopsis thaliana (Mouse-ear cress) PE=2 SV=3	PREDICTED: uncharacterized protein LOC101775776 [Setaria italica]
CL16387Contig1	4.22709	1.2159	0.00998809	-1.7178	down	[J]	Translation, ribosomal structure and biogenesis	--	--	Proline-rich receptor-like protein kinase PERK10 GN=PERK10 OS=Arabidopsis thaliana (Mouse-ear cress) PE=1 SV=2	hypothetical protein F775_13265 [Aegilops tauschii]
CL15899Contig1	26.5279	6.41007	2.40016e-07	-2.01162	down	[M]	Cell wall/membrane/envelope biogenesis	--	--	Proline-rich receptor-like protein kinase PERK9 GN=PERK9 OS=Arabidopsis thaliana (Mouse-ear cress) PE=2 SV=1	PREDICTED: uncharacterized protein LOC101757450 isoform X1 [Setaria italica]
Group2_Unigene_BMK.36327	6.46708	43.5216	5.44009e-14	2.76566	up	--	--	Cellular Component: cytoplasmic membrane-bounded vesicle (GO:0016023);;	--	Proline-rich protein 4 (Precursor) GN=PRP4 OS=Arabidopsis thaliana (Mouse-ear cress) PE=2 SV=1	PREDICTED: proline-rich protein 4-like [Setaria italica]
Group2_Unigene_BMK.37596	5.72961	16.4577	0.000273902	1.54194	up	--	--	--	--	Proline-rich receptor-like protein kinase PERK9 GN=PERK9 OS=Arabidopsis thaliana (Mouse-ear cress) PE=2 SV=1	calmodulin-binding protein [Zea mays]
CL15447Contig1	18.3679	6.90427	0.0022495	-1.37944	down	[D]	Cell cycle control, cell division, chromosome partitioning	--	--	Proline-rich receptor-like protein kinase PERK2 GN=PERK2 OS=Arabidopsis thaliana (Mouse-ear cress) PE=2 SV=3	PREDICTED: uncharacterized protein LOC101762573 [Setaria italica]
CL10652Contig1	4.48109	1.33909	0.00124233	-1.68822	down	--	--	Molecular Function: phospholipid binding (GO:0005543);;	--	Proline-rich receptor-like protein kinase PERK9 GN=PERK9 OS=Arabidopsis thaliana (Mouse-ear cress) PE=2 SV=1	PREDICTED: uncharacterized protein LOC101765556 [Setaria italica]
T10 VS T13
#ID	T10	T13	FDR	log2FC	regulated	COG_class	COG_class_annotation	GO_annotation	KEGG_annotation	Swissprot_annotation	nr_annotation
Group2_Unigene_BMK.28854	0.415131	15.4535	2.02847e-05	4.87426	up	--	--	Biological Process: lipid transport (GO:0006869);; Molecular Function: lipid binding (GO:0008289);; Cellular Component: cytoplasmic membrane-bounded vesicle (GO:0016023);;	--	Proline-rich receptor-like protein kinase PERK9 GN=PERK9 OS=Arabidopsis thaliana (Mouse-ear cress) PE=2 SV=1	PREDICTED: non-specific lipid-transfer protein-like protein At2g13820-like [Setaria italica]
CL13181Contig1	6.59203	0.433046	0.00439928	-3.5148	down	--	--	Cellular Component: plastid (GO:0009536);;	--	Proline-rich receptor-like protein kinase PERK2 GN=PERK2 OS=Arabidopsis thaliana (Mouse-ear cress) PE=2 SV=3	hypothetical protein OsI_11227 [Oryza sativa Indica Group]
Group1_Unigene_BMK.2815	2.91723	0	0.00294312	-4.93571	down	--	--	--	--	Proline-rich receptor-like protein kinase PERK2 GN=PERK2 OS=Arabidopsis thaliana (Mouse-ear cress) PE=2 SV=3	PREDICTED: putative uncharacterized protein DDB_G0277255-like [Setaria italica]
Group2_Unigene_BMK.27697	0.444445	3.53433	0.0031357	3.16884	up	--	--	Cellular Component: membrane (GO:0016020);; Cellular Component: cytoplasmic membrane-bounded vesicle (GO:0016023);;	--	Proline-rich receptor-like protein kinase PERK2 GN=PERK2 OS=Arabidopsis thaliana (Mouse-ear cress) PE=2 SV=3	hypothetical protein SORBIDRAFT_03g031080 [Sorghum bicolor]
T10 VS T14
#ID	T10	T14	FDR	log2FC	regulated	COG_class	COG_class_annotation	GO_annotation	KEGG_annotation	Swissprot_annotation	nr_annotation
Group2_Unigene_BMK.60076	0	6.14185	0.00821453	5.22668	up	[S]	Function unknown	Cellular Component: intracellular (GO:0005622);; Biological Process: cellular process (GO:0009987);; Molecular Function: transferase activity (GO:0016740);;	--	Proline-rich receptor-like protein kinase PERK10 GN=PERK10 OS=Arabidopsis thaliana (Mouse-ear cress) PE=1 SV=2	hypothetical protein TRIUR3_03491 [Triticum urartu]
Group2_Unigene_BMK.60146	0	2.95907	0.00670209	5.33919	up	--	--	--	--	Proline-rich receptor-like protein kinase PERK2 GN=PERK2 OS=Arabidopsis thaliana (Mouse-ear cress) PE=2 SV=3	uncharacterized protein LOC100274404 precursor [Zea mays]
Group2_Unigene_BMK.28854	0.415377	33.4465	0.00107415	6.34973	up	--	--	Biological Process: lipid transport (GO:0006869);; Molecular Function: lipid binding (GO:0008289);; Cellular Component: cytoplasmic membrane-bounded vesicle (GO:0016023);;	--	Proline-rich receptor-like protein kinase PERK9 GN=PERK9 OS=Arabidopsis thaliana (Mouse-ear cress) PE=2 SV=1	PREDICTED: non-specific lipid-transfer protein-like protein At2g13820-like [Setaria italica]

## Sheet: Cinnamoyl-CoA reductase
T10 VS T11
#ID	T10	T11	FDR	log2FC	regulated	COG_class	COG_class_annotation	GO_annotation	KEGG_annotation	Swissprot_annotation	nr_annotation
Group2_Unigene_BMK.35737	61.1668	17.1195	7.8e-05	-1.91269	down	[MG]	--	Biological Process: response to cold (GO:0009409);; Biological Process: lignin biosynthetic process (GO:0009809);; Molecular Function: cinnamoyl-CoA reductase activity (GO:0016621);; Molecular Function: dihydrokaempferol 4-reductase activity (GO:0045552);; Molecular Function: coenzyme binding (GO:0050662);; Biological Process: oxidation-reduction process (GO:0055114);;	--	Cinnamoyl-CoA reductase 1 GN=T24D18.5 OS=Arabidopsis thaliana (Mouse-ear cress) PE=1 SV=1	PREDICTED: cinnamoyl-CoA reductase 1-like [Setaria italica]
Group2_Unigene_BMK.20662	0.0989811	12.449	0	6.34243	up	[MG]	--	Molecular Function: cinnamoyl-CoA reductase activity (GO:0016621);; Biological Process: cellular metabolic process (GO:0044237);; Molecular Function: coenzyme binding (GO:0050662);; Biological Process: oxidation-reduction process (GO:0055114);;	--	Cinnamoyl-CoA reductase 1 GN=T24D18.5 OS=Arabidopsis thaliana (Mouse-ear cress) PE=1 SV=1	PREDICTED: cinnamoyl-CoA reductase 1-like [Setaria italica]
CL9632Contig1	162.915	35.398	5.74e-07	-2.27966	down	[MG]	--	Biological Process: response to cold (GO:0009409);; Biological Process: lignin biosynthetic process (GO:0009809);; Molecular Function: cinnamoyl-CoA reductase activity (GO:0016621);; Molecular Function: coenzyme binding (GO:0050662);; Biological Process: oxidation-reduction process (GO:0055114);;	K09753|0.0|sbi:SORBI_07g021680|hypothetical protein	Cinnamoyl-CoA reductase 1 GN=T24D18.5 OS=Arabidopsis thaliana (Mouse-ear cress) PE=1 SV=1	cinnamoyl-CoA reductase [Saccharum officinarum]
T10 VS T12
#ID	T10	T12	FDR	log2FC	regulated	COG_class	COG_class_annotation	GO_annotation	KEGG_annotation	Swissprot_annotation	nr_annotation
Group2_Unigene_BMK.20662	0.0990308	3.65566	6.72473e-12	4.72053	up	[MG]	--	Molecular Function: cinnamoyl-CoA reductase activity (GO:0016621);; Biological Process: cellular metabolic process (GO:0044237);; Molecular Function: coenzyme binding (GO:0050662);; Biological Process: oxidation-reduction process (GO:0055114);;	--	Cinnamoyl-CoA reductase 1 GN=T24D18.5 OS=Arabidopsis thaliana (Mouse-ear cress) PE=1 SV=1	PREDICTED: cinnamoyl-CoA reductase 1-like [Setaria italica]
T10 VS T13
#ID	T10	T13	FDR	log2FC	regulated	COG_class	COG_class_annotation	GO_annotation	KEGG_annotation	Swissprot_annotation	nr_annotation
Group2_Unigene_BMK.20662	0.0990796	29.0726	7.21312e-13	7.83805	up	[MG]	--	Molecular Function: cinnamoyl-CoA reductase activity (GO:0016621);; Biological Process: cellular metabolic process (GO:0044237);; Molecular Function: coenzyme binding (GO:0050662);; Biological Process: oxidation-reduction process (GO:0055114);;	--	Cinnamoyl-CoA reductase 1 GN=T24D18.5 OS=Arabidopsis thaliana (Mouse-ear cress) PE=1 SV=1	PREDICTED: cinnamoyl-CoA reductase 1-like [Setaria italica]
T10 VS T14
#ID	T10	T14	FDR	log2FC	regulated	COG_class	COG_class_annotation	GO_annotation	KEGG_annotation	Swissprot_annotation	nr_annotation
Group2_Unigene_BMK.20662	0.0991384	75.0239	1.79778e-06	9.57496	up	[MG]	--	Molecular Function: cinnamoyl-CoA reductase activity (GO:0016621);; Biological Process: cellular metabolic process (GO:0044237);; Molecular Function: coenzyme binding (GO:0050662);; Biological Process: oxidation-reduction process (GO:0055114);;	--	Cinnamoyl-CoA reductase 1 GN=T24D18.5 OS=Arabidopsis thaliana (Mouse-ear cress) PE=1 SV=1	PREDICTED: cinnamoyl-CoA reductase 1-like [Setaria italica]

## Sheet: O-acyltransferase WSD1
T10 VS T11
#ID	T10	T11	FDR	log2FC	regulated	COG_class	COG_class_annotation	GO_annotation	KEGG_annotation	Swissprot_annotation	nr_annotation
CL9003Contig1	0.601364	4.07519	4.13e-07	2.63852	up	--	--	Biological Process: cell proliferation (GO:0008283);; Cellular Component: chloroplast (GO:0009507);; Cellular Component: plastid chromosome (GO:0009508);; Biological Process: transcription from plastid promoter (GO:0042793);; Biological Process: positive regulation of transcription, DNA-templated (GO:0045893);;	--	O-acyltransferase WSD1 GN=WSD1 OS=Arabidopsis thaliana (Mouse-ear cress) PE=2 SV=1	unknown [Zea mays]
Group2_Unigene_BMK.12964	0.132108	4.24535	5.55e-05	4.01028	up	--	--	Molecular Function: diacylglycerol O-acyltransferase activity (GO:0004144);; Biological Process: glycerolipid biosynthetic process (GO:0045017);;	--	O-acyltransferase WSD1 GN=WSD1 OS=Arabidopsis thaliana (Mouse-ear cress) PE=2 SV=1	PREDICTED: O-acyltransferase WSD1-like [Setaria italica]
T10 VS T12
#ID	T10	T12	FDR	log2FC	regulated	COG_class	COG_class_annotation	GO_annotation	KEGG_annotation	Swissprot_annotation	nr_annotation
CL9003Contig1	0.601665	2.21694	0.000353153	1.87205	up	--	--	Biological Process: cell proliferation (GO:0008283);; Cellular Component: chloroplast (GO:0009507);; Cellular Component: plastid chromosome (GO:0009508);; Biological Process: transcription from plastid promoter (GO:0042793);; Biological Process: positive regulation of transcription, DNA-templated (GO:0045893);;	--	O-acyltransferase WSD1 GN=WSD1 OS=Arabidopsis thaliana (Mouse-ear cress) PE=2 SV=1	unknown [Zea mays]
Group1_Unigene_BMK.18789	3.31542	8.56844	0.00431154	1.38624	up	--	--	Molecular Function: diacylglycerol O-acyltransferase activity (GO:0004144);; Cellular Component: plastid (GO:0009536);; Biological Process: glycerolipid biosynthetic process (GO:0045017);;	--	O-acyltransferase WSD1 GN=WSD1 OS=Arabidopsis thaliana (Mouse-ear cress) PE=2 SV=1	PREDICTED: O-acyltransferase WSD1-like [Setaria italica]
Group2_Unigene_BMK.12964	0.132174	4.41445	3.15758e-06	4.21051	up	--	--	Molecular Function: diacylglycerol O-acyltransferase activity (GO:0004144);; Biological Process: glycerolipid biosynthetic process (GO:0045017);;	--	O-acyltransferase WSD1 GN=WSD1 OS=Arabidopsis thaliana (Mouse-ear cress) PE=2 SV=1	PREDICTED: O-acyltransferase WSD1-like [Setaria italica]
T10 VS T13
#ID	T10	T13	FDR	log2FC	regulated	COG_class	COG_class_annotation	GO_annotation	KEGG_annotation	Swissprot_annotation	nr_annotation
Group2_Unigene_BMK.12964	0.132239	5.50184	0.000259344	4.62186	up	--	--	Molecular Function: diacylglycerol O-acyltransferase activity (GO:0004144);; Biological Process: glycerolipid biosynthetic process (GO:0045017);;	--	O-acyltransferase WSD1 GN=WSD1 OS=Arabidopsis thaliana (Mouse-ear cress) PE=2 SV=1	PREDICTED: O-acyltransferase WSD1-like [Setaria italica]
T10 VS T14
#ID	T10	T14	FDR	log2FC	regulated	COG_class	COG_class_annotation	GO_annotation	KEGG_annotation	Swissprot_annotation	nr_annotation
Group2_Unigene_BMK.12964	0.132318	12.8213	0.00174982	6.08346	up	--	--	Molecular Function: diacylglycerol O-acyltransferase activity (GO:0004144);; Biological Process: glycerolipid biosynthetic process (GO:0045017);;	--	O-acyltransferase WSD1 GN=WSD1 OS=Arabidopsis thaliana (Mouse-ear cress) PE=2 SV=1	PREDICTED: O-acyltransferase WSD1-like [Setaria italica]

## Sheet: Glucanendo-1,3-beta-glucosidase
T10 VS t11
#ID	T10	T11	FDR	log2FC	regulated	COG_class	COG_class_annotation	GO_annotation	KEGG_annotation	Swissprot_annotation	nr_annotation
CL1896Contig1	2.78317	13.8113	1.29e-05	2.20938	up	--	--	Biological Process: carbohydrate metabolic process (GO:0005975);; Biological Process: response to stress (GO:0006950);; Biological Process: response to abiotic stimulus (GO:0009628);; Cellular Component: cytoplasmic membrane-bounded vesicle (GO:0016023);; Molecular Function: glucan endo-1,3-beta-D-glucosidase activity (GO:0042973);; Biological Process: response to other organism (GO:0051707);; Ce…	--	Glucan endo-1,3-beta-glucosidase, acidic isoform (Precursor) OS=Zea mays (Maize) PE=2 SV=1	beta 1,3-glucanase [Oryza sativa]
Group2_Unigene_BMK.33477	0.13737	3.3489	0.00112759	3.62552	up	--	--	Molecular Function: hydrolase activity, hydrolyzing O-glycosyl compounds (GO:0004553);; Cellular Component: cell wall (GO:0005618);; Cellular Component: vacuole (GO:0005773);; Cellular Component: plasma membrane (GO:0005886);; Biological Process: carbohydrate metabolic process (GO:0005975);; Biological Process: response to cold (GO:0009409);; Biological Process: response to bacterium (GO:0009617)…	--	Glucan endo-1,3-beta-glucosidase, acidic isoform (Precursor) OS=Zea mays (Maize) PE=2 SV=1	hypothetical protein SORBIDRAFT_03g045460 [Sorghum bicolor]
Group2_Unigene_BMK.11728	3.82941	19.8028	0.000273041	2.23336	up	--	--	Molecular Function: hydrolase activity, acting on glycosyl bonds (GO:0016798);; Biological Process: primary metabolic process (GO:0044238);; Biological Process: organic substance metabolic process (GO:0071704);;	--	Glucan endo-1,3-beta-glucosidase 12 (Precursor) GN=At4g29360 OS=Arabidopsis thaliana (Mouse-ear cress) PE=1 SV=1	PREDICTED: glucan endo-1,3-beta-glucosidase 12-like [Setaria italica]
Group1_Unigene_BMK.14021	8.69084	45.3873	2.94e-07	2.30076	up	--	--	Cellular Component: cytoplasmic membrane-bounded vesicle (GO:0016023);; Molecular Function: hydrolase activity (GO:0016787);;	--	Glucan endo-1,3-beta-glucosidase 13 (Precursor) GN=At5g56590 OS=Arabidopsis thaliana (Mouse-ear cress) PE=1 SV=1	PREDICTED: glucan endo-1,3-beta-glucosidase 13-like isoform X1 [Setaria italica]
Group2_Unigene_BMK.37563	0	6.8608	4.45e-05	4.7859	up	--	--	Molecular Function: hydrolase activity, hydrolyzing O-glycosyl compounds (GO:0004553);; Biological Process: metabolic process (GO:0008152);;	--	Glucan endo-1,3-beta-glucosidase, acidic isoform (Precursor) OS=Zea mays (Maize) PE=2 SV=1	unknown [Zea mays]
CL9474Contig1	65.0954	22.6715	0.00425346	-1.59894	down	--	--	Cellular Component: cytoplasmic membrane-bounded vesicle (GO:0016023);; Molecular Function: hydrolase activity (GO:0016787);; Biological Process: primary metabolic process (GO:0044238);; Biological Process: organic substance metabolic process (GO:0071704);;	--	Glucan endo-1,3-beta-glucosidase 13 (Precursor) GN=At5g56590 OS=Arabidopsis thaliana (Mouse-ear cress) PE=1 SV=1	PREDICTED: glucan endo-1,3-beta-glucosidase 7-like [Setaria italica]
Group2_Unigene_BMK.12384	3.16827	20.267	3.03e-06	2.54819	up	--	--	Molecular Function: GMP synthase (glutamine-hydrolyzing) activity (GO:0003922);; Molecular Function: hydrolase activity, hydrolyzing O-glycosyl compounds (GO:0004553);; Molecular Function: ATP binding (GO:0005524);; Biological Process: carbohydrate metabolic process (GO:0005975);; Biological Process: GMP biosynthetic process (GO:0006177);; Cellular Component: cytoplasmic membrane-bounded vesicle …	--	Glucan endo-1,3-beta-glucosidase 1 (Precursor) OS=Arabidopsis thaliana (Mouse-ear cress) PE=1 SV=3	PREDICTED: glucan endo-1,3-beta-glucosidase 13-like isoform X2 [Setaria italica]
CL3806Contig1	2.27069	14.0188	6.98e-05	2.46973	up	--	--	Molecular Function: hydrolase activity, hydrolyzing O-glycosyl compounds (GO:0004553);; Biological Process: carbohydrate metabolic process (GO:0005975);; Cellular Component: cytoplasmic membrane-bounded vesicle (GO:0016023);;	--	Glucan endo-1,3-beta-glucosidase 1 (Precursor) OS=Arabidopsis thaliana (Mouse-ear cress) PE=1 SV=3	PREDICTED: glucan endo-1,3-beta-glucosidase 12-like [Setaria italica]
T10 VS T12
#ID	T10	T12	FDR	log2FC	regulated	COG_class	COG_class_annotation	GO_annotation	KEGG_annotation	Swissprot_annotation	nr_annotation
Group1_Unigene_BMK.8884	18.6031	6.54022	0.000488756	-1.47662	down	--	--	Molecular Function: hydrolase activity, hydrolyzing O-glycosyl compounds (GO:0004553);; Biological Process: carbohydrate metabolic process (GO:0005975);; Cellular Component: cytoplasmic membrane-bounded vesicle (GO:0016023);;	--	Glucan endo-1,3-beta-glucosidase 14 (Precursor) GN=At2g27500 OS=Arabidopsis thaliana (Mouse-ear cress) PE=1 SV=2	PREDICTED: glucan endo-1,3-beta-glucosidase 11-like [Setaria italica]
Group1_Unigene_BMK.14021	8.6952	28.2237	1.14e-05	1.71996	up	--	--	Cellular Component: cytoplasmic membrane-bounded vesicle (GO:0016023);; Molecular Function: hydrolase activity (GO:0016787);;	--	Glucan endo-1,3-beta-glucosidase 13 (Precursor) GN=At5g56590 OS=Arabidopsis thaliana (Mouse-ear cress) PE=1 SV=1	PREDICTED: glucan endo-1,3-beta-glucosidase 13-like isoform X1 [Setaria italica]
Group2_Unigene_BMK.25260	3.28224	9.64132	0.00343285	1.55829	up	--	--	Molecular Function: hydrolase activity, hydrolyzing O-glycosyl compounds (GO:0004553);; Cellular Component: plasma membrane (GO:0005886);; Biological Process: carbohydrate metabolic process (GO:0005975);; Cellular Component: cytoplasmic membrane-bounded vesicle (GO:0016023);;	--	Glucan endo-1,3-beta-glucosidase 5 (Precursor) GN=At4g31140 OS=Arabidopsis thaliana (Mouse-ear cress) PE=1 SV=1	hypothetical protein SORBIDRAFT_07g006340 [Sorghum bicolor]
Group2_Unigene_BMK.37563	0	6.12498	2.64e-05	4.82375	up	--	--	Molecular Function: hydrolase activity, hydrolyzing O-glycosyl compounds (GO:0004553);; Biological Process: metabolic process (GO:0008152);;	--	Glucan endo-1,3-beta-glucosidase, acidic isoform (Precursor) OS=Zea mays (Maize) PE=2 SV=1	unknown [Zea mays]
CL14068Contig1	3.3293	0.541882	2.18e-06	-2.51704	down	--	--	Biological Process: carbohydrate metabolic process (GO:0005975);; Cellular Component: cytoplasmic membrane-bounded vesicle (GO:0016023);; Molecular Function: glucan endo-1,3-beta-D-glucosidase activity (GO:0042973);; Molecular Function: cation binding (GO:0043169);;	--	Glucan endo-1,3-beta-glucosidase 5 (Precursor) GN=At4g31140 OS=Arabidopsis thaliana (Mouse-ear cress) PE=1 SV=1	PREDICTED: glucan endo-1,3-beta-glucosidase 5-like isoform X1 [Setaria italica]
Group2_Unigene_BMK.12384	3.16986	11.524	0.000977875	1.84663	up	--	--	Molecular Function: GMP synthase (glutamine-hydrolyzing) activity (GO:0003922);; Molecular Function: hydrolase activity, hydrolyzing O-glycosyl compounds (GO:0004553);; Molecular Function: ATP binding (GO:0005524);; Biological Process: carbohydrate metabolic process (GO:0005975);; Biological Process: GMP biosynthetic process (GO:0006177);; Cellular Component: cytoplasmic membrane-bounded vesicle …	--	Glucan endo-1,3-beta-glucosidase 1 (Precursor) OS=Arabidopsis thaliana (Mouse-ear cress) PE=1 SV=3	PREDICTED: glucan endo-1,3-beta-glucosidase 13-like isoform X2 [Setaria italica]
Group2_Unigene_BMK.37237	95.4025	38.092	0.00457389	-1.29773	down	--	--	Cellular Component: cytoplasmic membrane-bounded vesicle (GO:0016023);; Molecular Function: hydrolase activity (GO:0016787);;	--	Glucan endo-1,3-beta-glucosidase 2 (Precursor) GN=At1g66250 OS=Arabidopsis thaliana (Mouse-ear cress) PE=1 SV=2	PREDICTED: glucan endo-1,3-beta-glucosidase 4-like isoform X1 [Setaria italica]
Group1_Unigene_BMK.4824	4.45838	14.8726	0.00022828	1.74361	up	--	--	Cellular Component: vacuole (GO:0005773);; Biological Process: carbohydrate metabolic process (GO:0005975);; Cellular Component: plant-type cell wall (GO:0009505);; Cellular Component: cytoplasmic membrane-bounded vesicle (GO:0016023);; Molecular Function: glucan endo-1,3-beta-D-glucosidase activity (GO:0042973);; Cellular Component: anchored component of plasma membrane (GO:0046658);;	--	Glucan endo-1,3-beta-glucosidase 6 (Precursor) GN=At5g58090 OS=Arabidopsis thaliana (Mouse-ear cress) PE=1 SV=2	putative O-Glycosyl hydrolase superfamily protein [Zea mays]
Group2_Unigene_BMK.2228	11.4383	3.90961	0.00533425	-1.50124	down	--	--	Molecular Function: hydrolase activity, hydrolyzing O-glycosyl compounds (GO:0004553);; Cellular Component: extracellular region (GO:0005576);; Biological Process: carbohydrate metabolic process (GO:0005975);; Cellular Component: cytoplasmic membrane-bounded vesicle (GO:0016023);;	--	Glucan endo-1,3-beta-glucosidase 11 (Precursor) GN=At1g32860 OS=Arabidopsis thaliana (Mouse-ear cress) PE=1 SV=1	PREDICTED: glucan endo-1,3-beta-glucosidase 11-like [Setaria italica]
T10 VS T13
#ID	T10	T13	FDR	log2FC	regulated	COG_class	COG_class_annotation	GO_annotation	KEGG_annotation	Swissprot_annotation	nr_annotation
Group2_Unigene_BMK.33477	0.137507	7.37707	4.57401e-05	4.9819	up	--	--	Molecular Function: hydrolase activity, hydrolyzing O-glycosyl compounds (GO:0004553);; Cellular Component: cell wall (GO:0005618);; Cellular Component: vacuole (GO:0005773);; Cellular Component: plasma membrane (GO:0005886);; Biological Process: carbohydrate metabolic process (GO:0005975);; Biological Process: response to cold (GO:0009409);; Biological Process: response to bacterium (GO:0009617)…	--	Glucan endo-1,3-beta-glucosidase, acidic isoform (Precursor) OS=Zea mays (Maize) PE=2 SV=1	hypothetical protein SORBIDRAFT_03g045460 [Sorghum bicolor]
Group2_Unigene_BMK.12258	0.259252	6.24466	0.00701651	3.855	up	--	--	Molecular Function: hydrolase activity, hydrolyzing O-glycosyl compounds (GO:0004553);; Cellular Component: cell wall (GO:0005618);; Cellular Component: plasma membrane (GO:0005886);; Biological Process: carbohydrate metabolic process (GO:0005975);; Biological Process: response to salt stress (GO:0009651);; Biological Process: defense response to fungus, incompatible interaction (GO:0009817);; Ce…	--	Glucan endo-1,3-beta-glucosidase GI OS=Hordeum vulgare (Barley) PE=1 SV=2	beta-1,3-glucanase precursor [Oryza sativa Japonica Group]
Group1_Unigene_BMK.14021	8.69949	63.0431	0.00428316	3.09722	up	--	--	Cellular Component: cytoplasmic membrane-bounded vesicle (GO:0016023);; Molecular Function: hydrolase activity (GO:0016787);;	--	Glucan endo-1,3-beta-glucosidase 13 (Precursor) GN=At5g56590 OS=Arabidopsis thaliana (Mouse-ear cress) PE=1 SV=1	PREDICTED: glucan endo-1,3-beta-glucosidase 13-like isoform X1 [Setaria italica]
Group2_Unigene_BMK.37563	0	14.4193	3.98404e-06	6.00588	up	--	--	Molecular Function: hydrolase activity, hydrolyzing O-glycosyl compounds (GO:0004553);; Biological Process: metabolic process (GO:0008152);;	--	Glucan endo-1,3-beta-glucosidase, acidic isoform (Precursor) OS=Zea mays (Maize) PE=2 SV=1	unknown [Zea mays]
Group2_Unigene_BMK.12384	3.17142	33.6182	0.000382451	3.59088	up	--	--	Molecular Function: GMP synthase (glutamine-hydrolyzing) activity (GO:0003922);; Molecular Function: hydrolase activity, hydrolyzing O-glycosyl compounds (GO:0004553);; Molecular Function: ATP binding (GO:0005524);; Biological Process: carbohydrate metabolic process (GO:0005975);; Biological Process: GMP biosynthetic process (GO:0006177);; Cellular Component: cytoplasmic membrane-bounded vesicle …	--	Glucan endo-1,3-beta-glucosidase 1 (Precursor) OS=Arabidopsis thaliana (Mouse-ear cress) PE=1 SV=3	PREDICTED: glucan endo-1,3-beta-glucosidase 13-like isoform X2 [Setaria italica]
CL3806Contig1	2.27295	17.4201	0.00537373	3.09235	up	--	--	Molecular Function: hydrolase activity, hydrolyzing O-glycosyl compounds (GO:0004553);; Biological Process: carbohydrate metabolic process (GO:0005975);; Cellular Component: cytoplasmic membrane-bounded vesicle (GO:0016023);;	--	Glucan endo-1,3-beta-glucosidase 1 (Precursor) OS=Arabidopsis thaliana (Mouse-ear cress) PE=1 SV=3	PREDICTED: glucan endo-1,3-beta-glucosidase 12-like [Setaria italica]
T10 VS T14
#ID	T10	T14	FDR	log2FC	regulated	COG_class	COG_class_annotation	GO_annotation	KEGG_annotation	Swissprot_annotation	nr_annotation
Group2_Unigene_BMK.37563	0	13.7527	0.00231874	5.91222	up	--	--	Molecular Function: hydrolase activity, hydrolyzing O-glycosyl compounds (GO:0004553);; Biological Process: metabolic process (GO:0008152);;	--	Glucan endo-1,3-beta-glucosidase, acidic isoform (Precursor) OS=Zea mays (Maize) PE=2 SV=1	unknown [Zea mays]

## Sheet: Germin-like protein 
T10 VS T11
#ID	T10	T11	FDR	log2FC	regulated	COG_class	COG_class_annotation	GO_annotation	KEGG_annotation	Swissprot_annotation	nr_annotation
Group2_Unigene_BMK.86201	168.756	41.3302	5.92e-06	-2.10552	down	--	--	Molecular Function: superoxide dismutase activity (GO:0004784);; Cellular Component: extracellular region (GO:0005576);; Cellular Component: cytoplasmic membrane-bounded vesicle (GO:0016023);; Molecular Function: manganese ion binding (GO:0030145);; Molecular Function: nutrient reservoir activity (GO:0045735);; Biological Process: oxidation-reduction process (GO:0055114);;	--	Germin-like protein 1-1 (Precursor) OS=Oryza sativa subsp. japonica (Rice) PE=2 SV=1	PREDICTED: germin-like protein 5-1-like [Brachypodium distachyon]
Group2_Unigene_BMK.20060	96.4648	27.8969	0.000149631	-1.86407	down	--	--	Cellular Component: cytoplasmic membrane-bounded vesicle (GO:0016023);; Molecular Function: manganese ion binding (GO:0030145);; Molecular Function: nutrient reservoir activity (GO:0045735);; Cellular Component: apoplast (GO:0048046);;	--	Germin-like protein 5-1 (Precursor) OS=Oryza sativa subsp. japonica (Rice) PE=2 SV=1	germin-like protein 6a [Hordeum vulgare subsp. vulgare]
CL665Contig1	1.29527	12.3268	7.49e-09	3.10256	up	--	--	Cellular Component: extracellular region (GO:0005576);; Cellular Component: cell wall (GO:0005618);; Biological Process: response to salt stress (GO:0009651);; Molecular Function: manganese ion binding (GO:0030145);; Cellular Component: extracellular matrix (GO:0031012);; Molecular Function: nutrient reservoir activity (GO:0045735);;	--	Germin-like protein 8-5 (Precursor) OS=Oryza sativa subsp. japonica (Rice) PE=2 SV=1	hypothetical protein SORBIDRAFT_07g005300 [Sorghum bicolor]
Group2_Unigene_BMK.32286	1.369	21.5831	5.55e-15	3.84346	up	--	--	--	--	Germin-like protein 3-6 (Precursor) OS=Oryza sativa subsp. japonica (Rice) PE=2 SV=1	uncharacterized protein LOC100272932 precursor [Zea mays]
T10 VS T12
#ID	T10	T12	FDR	log2FC	regulated	COG_class	COG_class_annotation	GO_annotation	KEGG_annotation	Swissprot_annotation	nr_annotation
Group2_Unigene_BMK.30861	7.08171	46.1578	1.61e-13	2.71947	up	--	--	Cellular Component: cytoplasmic membrane-bounded vesicle (GO:0016023);; Molecular Function: manganese ion binding (GO:0030145);; Molecular Function: nutrient reservoir activity (GO:0045735);; Cellular Component: apoplast (GO:0048046);;	--	Germin-like protein 8-14 (Precursor) OS=Oryza sativa subsp. japonica (Rice) PE=1 SV=1	Os08g0460000 [Oryza sativa Japonica Group]
Group1_Unigene_BMK.24938	33.5136	12.146	0.000703185	-1.43419	down	--	--	Cellular Component: cell wall (GO:0005618);; Biological Process: response to salt stress (GO:0009651);; Cellular Component: cytoplasmic membrane-bounded vesicle (GO:0016023);; Molecular Function: manganese ion binding (GO:0030145);; Cellular Component: extracellular matrix (GO:0031012);; Molecular Function: nutrient reservoir activity (GO:0045735);; Cellular Component: apoplast (GO:0048046);;	--	Germin-like protein 8-4 (Precursor) OS=Oryza sativa subsp. japonica (Rice) PE=2 SV=1	Germin-like protein 8-4 [Triticum urartu]
CL665Contig1	1.29592	9.04503	1.44e-08	2.76626	up	--	--	Cellular Component: extracellular region (GO:0005576);; Cellular Component: cell wall (GO:0005618);; Biological Process: response to salt stress (GO:0009651);; Molecular Function: manganese ion binding (GO:0030145);; Cellular Component: extracellular matrix (GO:0031012);; Molecular Function: nutrient reservoir activity (GO:0045735);;	--	Germin-like protein 8-5 (Precursor) OS=Oryza sativa subsp. japonica (Rice) PE=2 SV=1	hypothetical protein SORBIDRAFT_07g005300 [Sorghum bicolor]
Group2_Unigene_BMK.18590	0	1.65946	0.00201685	4.26403	up	[M]	Cell wall/membrane/envelope biogenesis	Cellular Component: cytoplasmic membrane-bounded vesicle (GO:0016023);; Molecular Function: manganese ion binding (GO:0030145);; Molecular Function: nutrient reservoir activity (GO:0045735);; Cellular Component: apoplast (GO:0048046);;	--	Germin-like protein 1-4 (Precursor) OS=Oryza sativa subsp. japonica (Rice) PE=1 SV=1	hypothetical protein SORBIDRAFT_03g046000 [Sorghum bicolor]
Group2_Unigene_BMK.32532	0.93211	4.55136	0.00174129	2.2065	up	--	--	Cellular Component: cytoplasmic membrane-bounded vesicle (GO:0016023);; Molecular Function: manganese ion binding (GO:0030145);; Molecular Function: nutrient reservoir activity (GO:0045735);; Cellular Component: apoplast (GO:0048046);;	--	Germin-like protein 1-3 (Precursor) OS=Oryza sativa subsp. japonica (Rice) PE=2 SV=1	PREDICTED: germin-like protein 1-3-like [Setaria italica]
Group2_Unigene_BMK.32286	1.36969	19.7539	0	3.82305	up	--	--	--	--	Germin-like protein 3-6 (Precursor) OS=Oryza sativa subsp. japonica (Rice) PE=2 SV=1	uncharacterized protein LOC100272932 precursor [Zea mays]
T10 VS T13
#ID	T10	T13	FDR	log2FC	regulated	COG_class	COG_class_annotation	GO_annotation	KEGG_annotation	Swissprot_annotation	nr_annotation
CL665Contig1	1.29656	30.8965	9.9571e-07	4.73806	up	--	--	Cellular Component: extracellular region (GO:0005576);; Cellular Component: cell wall (GO:0005618);; Biological Process: response to salt stress (GO:0009651);; Molecular Function: manganese ion binding (GO:0030145);; Cellular Component: extracellular matrix (GO:0031012);; Molecular Function: nutrient reservoir activity (GO:0045735);;	--	Germin-like protein 8-5 (Precursor) OS=Oryza sativa subsp. japonica (Rice) PE=2 SV=1	hypothetical protein SORBIDRAFT_07g005300 [Sorghum bicolor]
Group2_Unigene_BMK.18590	0	2.29803	0.00184455	4.68977	up	[M]	Cell wall/membrane/envelope biogenesis	Cellular Component: cytoplasmic membrane-bounded vesicle (GO:0016023);; Molecular Function: manganese ion binding (GO:0030145);; Molecular Function: nutrient reservoir activity (GO:0045735);; Cellular Component: apoplast (GO:0048046);;	--	Germin-like protein 1-4 (Precursor) OS=Oryza sativa subsp. japonica (Rice) PE=1 SV=1	hypothetical protein SORBIDRAFT_03g046000 [Sorghum bicolor]
Group2_Unigene_BMK.32286	1.37037	134.966	3.56182e-12	6.80187	up	--	--	--	--	Germin-like protein 3-6 (Precursor) OS=Oryza sativa subsp. japonica (Rice) PE=2 SV=1	uncharacterized protein LOC100272932 precursor [Zea mays]
T10 VS T14
#ID	T10	T14	FDR	log2FC	regulated	COG_class	COG_class_annotation	GO_annotation	KEGG_annotation	Swissprot_annotation	nr_annotation
CL665Contig1	1.29733	42.9097	0.00405659	5.79588	up	--	--	Cellular Component: extracellular region (GO:0005576);; Cellular Component: cell wall (GO:0005618);; Biological Process: response to salt stress (GO:0009651);; Molecular Function: manganese ion binding (GO:0030145);; Cellular Component: extracellular matrix (GO:0031012);; Molecular Function: nutrient reservoir activity (GO:0045735);;	--	Germin-like protein 8-5 (Precursor) OS=Oryza sativa subsp. japonica (Rice) PE=2 SV=1	hypothetical protein SORBIDRAFT_07g005300 [Sorghum bicolor]
Group2_Unigene_BMK.32286	1.37118	607.417	2.54e-06	9.56651	up	--	--	--	--	Germin-like protein 3-6 (Precursor) OS=Oryza sativa subsp. japonica (Rice) PE=2 SV=1	uncharacterized protein LOC100272932 precursor [Zea mays]

[truncated: 3 more sheets: Leucine rich receptor,  subtilisin-like protease, total DEGs]
