# Supplementary material for: De novo Transcriptome Analysis of Rhizoctonia solani AG1 IA Strain Early Invasion in Zoysia japonica Root
Source: Front Microbiol. 2016 May 18;7:708. doi: 10.3389/fmicb.2016.00708 (PMC4870862; doi:10.3389/fmicb.2016.00708)
Supplement: Supplementary Table 2 — DEGs of AG1 IA strain encodes secondary metabolites (including carbohydrate active enzymes, transporters, toxins), secretome, and candidate effectors. [file Table2.XLSX]

## Sheet: ABC transporter
T11' VS T12'
#ID	T11'	T12'	FDR	log2FC	regulated	COG_class	COG_class_annotation	GO_annotation	KEGG_annotation	KOG_class	KOG_class_annotation	Pfam_annotation	Swissprot_annotation	nr_annotation
c5855.graph_c0	0	11.3249	5.47e-05	4.79543	up	[V]	Defense mechanisms	--	--	[Q]	Secondary metabolites biosynthesis, transport and catabolism	ABC transporter	Multidrug resistance protein CDR2 GN=CDR2 OS=Candida albicans (strain SC5314 / ATCC MYA-2876) PE=3 SV=2	ABC transporter [Rhizoctonia solani AG-1 IA]
c9759.graph_c1	3777.96	1083.84	0.00108495	-1.79251	down	[R]	General function prediction only	Molecular Function: ATP binding (GO:0005524);; Cellular Component: nucleus (GO:0005634);; Biological Process: ATP catabolic process (GO:0006200);; Molecular Function: ATPase activity (GO:0016887);;	K03235|0.0|scm:SCHCODRAFT_84655|hypothetical protein	[EJ]	--	ABC transporter;; AAA domain;; Chromo (CHRromatin Organisation MOdifier) domain	Elongation factor 3 GN=TEF3 OS=Pneumocystis carinii PE=3 SV=1	elongation factor 3 [Rhizoctonia solani AG-1 IA]
c7709.graph_c0	7.70644	30.6548	0.00311032	1.95269	up	[V]	Defense mechanisms	--	--	[Q]	Secondary metabolites biosynthesis, transport and catabolism	ABC-2 type transporter;; CDR ABC transporter	Brefeldin A resistance protein GN=bfr1 OS=Schizosaccharomyces pombe (strain 972 / ATCC 24843) PE=1 SV=1	ABC transporter G family member 21 OS=Dictyostelium discoideum GN=abcG21 PE=3 SV=1 [Rhizoctonia solani AG-1 IB]
c8396.graph_c0	482.477	125.233	6.84e-05	-1.9361	down	[O]	Posttranslational modification, protein turnover, chaperones	--	--	[P]	Inorganic ion transport and metabolism	ABC transporter;; ABC transporter transmembrane region;; AAA domain	Heavy metal tolerance protein (Precursor) GN=hmt1 OS=Schizosaccharomyces pombe (strain 972 / ATCC 24843) PE=2 SV=3	vacuolar ABC heavy metal transporter (HMT1) [Rhizoctonia solani 123E]
c9759.graph_c0	2541.13	681.028	0.000302928	-1.89077	down	[R]	General function prediction only	Molecular Function: ATP binding (GO:0005524);; Cellular Component: nucleus (GO:0005634);; Biological Process: ATP catabolic process (GO:0006200);; Molecular Function: ATPase activity (GO:0016887);;	K03235|0.0|lbc:LACBIDRAFT_293350|hypothetical protein	[J]	Translation, ribosomal structure and biogenesis	ABC transporter;; HEAT-like repeat;; HEAT repeat;; AAA domain;; HEAT repeats	Elongation factor 3 GN=tef3 OS=Schizosaccharomyces pombe (strain 972 / ATCC 24843) PE=1 SV=1	Elongation factor 3 OS=Schizosaccharomyces pombe (strain 972 / ATCC 24843) GN=tef3 PE=1 SV=1 [Rhizoctonia solani AG-1 IB]
T11' VS T13'
#ID	T11'	T13'	FDR	log2FC	regulated	COG_class	COG_class_annotation	GO_annotation	KEGG_annotation	KOG_class	KOG_class_annotation	Pfam_annotation	Swissprot_annotation	nr_annotation
c5967.graph_c0	10.4382	3.24973	0.0078035	-1.66056	down	[V]	Defense mechanisms	Molecular Function: nucleoside-triphosphatase activity (GO:0017111);;	--	[Q]	Secondary metabolites biosynthesis, transport and catabolism	ABC transporter transmembrane region;; ABC transporter	Oligomycin resistance ATP-dependent permease YOR1 GN=YOR1 OS=Saccharomyces cerevisiae (strain ATCC 204508 / S288c) PE=1 SV=1	Multidrug resistance-associated protein 1 OS=Gallus gallus GN=ABCC1 PE=2 SV=1 [Rhizoctonia solani AG-1 IB]
c8396.graph_c0	482.49	90.9896	4.44089e-16	-2.42363	down	[O]	Posttranslational modification, protein turnover, chaperones	--	--	[P]	Inorganic ion transport and metabolism	ABC transporter;; ABC transporter transmembrane region;; AAA domain	Heavy metal tolerance protein (Precursor) GN=hmt1 OS=Schizosaccharomyces pombe (strain 972 / ATCC 24843) PE=2 SV=3	vacuolar ABC heavy metal transporter (HMT1) [Rhizoctonia solani 123E]
c6493.graph_c0	21.6865	7.35508	0.00310978	-1.55565	down	[V]	Defense mechanisms	Molecular Function: ATP binding (GO:0005524);; Biological Process: ATP catabolic process (GO:0006200);; Cellular Component: integral component of membrane (GO:0016021);; Molecular Function: ATPase activity, coupled to transmembrane movement of substances (GO:0042626);; Biological Process: transmembrane transport (GO:0055085);;	--	[Q]	Secondary metabolites biosynthesis, transport and catabolism	ABC transporter;; ABC transporter transmembrane region	Oligomycin resistance ATP-dependent permease YOR1 GN=YOR1 OS=Saccharomyces cerevisiae (strain ATCC 204508 / S288c) PE=1 SV=1	Multidrug resistance-associated protein 1 OS=Gallus gallus GN=ABCC1 PE=2 SV=1 [Rhizoctonia solani AG-1 IB]
T11' VS T14'
#ID	T11'	T14'	FDR	log2FC	regulated	COG_class	COG_class_annotation	GO_annotation	KEGG_annotation	KOG_class	KOG_class_annotation	Pfam_annotation	Swissprot_annotation	nr_annotation
c5967.graph_c0	10.4376	2.48213	0.000221258	-2.07324	down	[V]	Defense mechanisms	Molecular Function: nucleoside-triphosphatase activity (GO:0017111);;	--	[Q]	Secondary metabolites biosynthesis, transport and catabolism	ABC transporter transmembrane region;; ABC transporter	Oligomycin resistance ATP-dependent permease YOR1 GN=YOR1 OS=Saccharomyces cerevisiae (strain ATCC 204508 / S288c) PE=1 SV=1	Multidrug resistance-associated protein 1 OS=Gallus gallus GN=ABCC1 PE=2 SV=1 [Rhizoctonia solani AG-1 IB]
c8396.graph_c0	482.461	73.9396	1.11022e-16	-2.75642	down	[O]	Posttranslational modification, protein turnover, chaperones	--	--	[P]	Inorganic ion transport and metabolism	ABC transporter;; ABC transporter transmembrane region;; AAA domain	Heavy metal tolerance protein (Precursor) GN=hmt1 OS=Schizosaccharomyces pombe (strain 972 / ATCC 24843) PE=2 SV=3	vacuolar ABC heavy metal transporter (HMT1) [Rhizoctonia solani 123E]
c6493.graph_c0	21.6852	4.46049	9.40731e-07	-2.29559	down	[V]	Defense mechanisms	Molecular Function: ATP binding (GO:0005524);; Biological Process: ATP catabolic process (GO:0006200);; Cellular Component: integral component of membrane (GO:0016021);; Molecular Function: ATPase activity, coupled to transmembrane movement of substances (GO:0042626);; Biological Process: transmembrane transport (GO:0055085);;	--	[Q]	Secondary metabolites biosynthesis, transport and catabolism	ABC transporter;; ABC transporter transmembrane region	Oligomycin resistance ATP-dependent permease YOR1 GN=YOR1 OS=Saccharomyces cerevisiae (strain ATCC 204508 / S288c) PE=1 SV=1	Multidrug resistance-associated protein 1 OS=Gallus gallus GN=ABCC1 PE=2 SV=1 [Rhizoctonia solani AG-1 IB]

## Sheet: Glycosyl hydrolase family
T11' VS T12'
#ID	T11	T12	FDR	log2FC	regulated	COG_class	COG_class_annotation	GO_annotation	KEGG_annotation	KOG_class	KOG_class_annotation	Pfam_annotation	Swissprot_annotation	nr_annotation
c6642.graph_c1	111.174	453.978	6.52e-06	2.03016	up	--	--	--	K01181|2e-65|afm:AFUA_4G09480|extracellular endo-1,4-beta-xylanase (EC:3.2.1.8)	--	--	Glycosyl hydrolase family 10	Probable endo-1,4-beta-xylanase C (Precursor) GN=xlnC OS=Aspergillus terreus PE=2 SV=1	Endo-1,4-beta-xylanase C OS=Neosartorya fumigata (strain ATCC MYA-4609 / Af293 / CBS 101355 / FGSC A1100) GN=xlnC PE=2 SV=2 [Rhizoctonia solani AG-1 IB]
c4033.graph_c0	4.49252	25.1653	0.000456339	2.40005	up	[G]	Carbohydrate transport and metabolism	Cellular Component: extracellular region (GO:0005576);; Biological Process: carbohydrate metabolic process (GO:0005975);; Molecular Function: cellulase activity (GO:0008810);; Molecular Function: cellulose binding (GO:0030248);;	K01179|1e-173|lbc:LACBIDRAFT_319772|glycoside hydrolase family 5 protein	--	--	Cellulase (glycosyl hydrolase family 5);; Fungal cellulose binding domain	Endoglucanase 3 (Precursor) GN=CMC3 OS=Humicola insolens (Soft-rot fungus) PE=1 SV=1	hypothetical protein BN14_06562 [Rhizoctonia solani AG-1 IB]
c1910.graph_c0	11.9677	45.5356	0.00416833	1.89312	up	--	--	Molecular Function: hydrolase activity, hydrolyzing O-glycosyl compounds (GO:0004553);;	--	--	--	Glycosyl hydrolase family 12	Xyloglucan-specific endo-beta-1,4-glucanase A (Precursor) GN=xgeA OS=Aspergillus aculeatus PE=1 SV=1	glycosyl hydrolase family 12 domain-containing protein [Rhizoctonia solani AG-1 IA]
c2642.graph_c0	35.3306	213.707	5.17e-08	2.57474	up	--	--	Cellular Component: extracellular region (GO:0005576);; Molecular Function: endo-1,4-beta-xylanase activity (GO:0031176);; Biological Process: xylan catabolic process (GO:0045493);;	K01181|2e-43|nfi:NFIA_106540|glycosyl hydrolase family 10 protein	--	--	Glycosyl hydrolase family 10	Endo-1,4-beta-xylanase C (Precursor) GN=xlnC OS=Neosartorya fumigata (strain ATCC MYA-4609 / Af293 / CBS 101355 / FGSC PE=2 SV=2	glycosyl hydrolase family 10 domain-containing protein [Rhizoctonia solani AG-1 IA]
c6889.graph_c0	10.6512	124.178	3.39e-14	3.50213	up	--	--	--	--	--	--	Glycosyl hydrolase family 61;; Fungal cellulose binding domain	Probable endo-beta-1,4-glucanase D (Precursor) GN=eglD OS=Aspergillus clavatus (strain ATCC 1007 / CBS 513.65 / DSM 816 / NCTC PE=3 SV=1	glycoside hydrolase family 61 protein [Rhizoctonia solani 123E]
c5379.graph_c0	94.4419	939.937	0	3.31765	up	--	--	--	K01181|1e-138|nfi:NFIA_106540|glycosyl hydrolase family 10 protein	--	--	Glycosyl hydrolase family 10	Endo-1,4-beta-xylanase C (Precursor) GN=xlnC OS=Neosartorya fumigata (strain ATCC MYA-4609 / Af293 / CBS 101355 / FGSC PE=2 SV=2	endo-1,4-beta-xylanase [Rhizoctonia solani AG-1 IB]
c1834.graph_c0	58.2502	357.966	5.12e-10	2.61567	up	--	--	Molecular Function: hydrolase activity (GO:0016787);;	--	--	--	Glycosyl hydrolase family 10;; Fungal cellulose binding domain	Endo-1,4-beta-xylanase 6 (Precursor) GN=XYL6 OS=Magnaporthe oryzae (strain 70-15 / ATCC MYA-4617 / FGSC 8958) PE=3 SV=1	hypothetical protein BN14_11653 [Rhizoctonia solani AG-1 IB]
c10574.graph_c0	9.29714	47.1659	0.00310696	2.25133	up	[G]	Carbohydrate transport and metabolism	Molecular Function: cellulase activity (GO:0008810);; Biological Process: cellulose catabolic process (GO:0030245);;	--	--	--	Cellulase (glycosyl hydrolase family 5)	Endoglucanase 1 (Precursor) OS=Robillarda sp. (strain Y-20) PE=1 SV=2	glycoside hydrolase family 5 protein [Rhizoctonia solani 123E]
c4701.graph_c0	1.79257	40.1651	1.87e-08	4.10027	up	--	--	--	--	--	--	Glycosyl hydrolase family 61	Cellulose-growth-specific protein (Precursor) GN=cel1 OS=Agaricus bisporus (White button mushroom) PE=3 SV=1	Endo-beta-1,4-glucanase D Short=Endoglucanase D [Rhizoctonia solani AG-1 IB]
c6017.graph_c0	7.41938	142.809	0	4.19708	up	[R]	General function prediction only	--	--	--	--	Glycosyl hydrolases family 43	Probable arabinan endo-1,5-alpha-L-arabinosidase C (Precursor) GN=abnC OS=Aspergillus niger (strain CBS 513.88 / FGSC A1513) PE=3 SV=1	glycoside hydrolase family 43 protein [Rhizoctonia solani AG-3 Rhs1AP]
c6669.graph_c0	24.0042	125.039	9.08e-06	2.34875	up	[G]	Carbohydrate transport and metabolism	Molecular Function: catalytic activity (GO:0003824);;	--	--	--	Cellulase (glycosyl hydrolase family 5)	Endoglucanase 1 (Precursor) OS=Robillarda sp. (strain Y-20) PE=1 SV=2	hypothetical protein BN14_08814 [Rhizoctonia solani AG-1 IB]
c9053.graph_c0	31.7778	4.17961	7.11e-07	-2.84999	down	[G]	Carbohydrate transport and metabolism	--	K01187|0.0|ppl:POSPLDRAFT_55086|alpha-glucosidase	[G]	Carbohydrate transport and metabolism	Glycosyl hydrolases family 31;; Galactose mutarotase-like;; Glycosyl hydrolases family 31	Alpha/beta-glucosidase agdC (Precursor) GN=agdC OS=Emericella nidulans (strain FGSC A4 / ATCC 38163 / CBS 112.46 / NRRL PE=2 SV=2	alpha-glucosidase [Rhizoctonia solani AG-1 IB]
c7766.graph_c0	13.7662	44.8958	0.00237655	1.69827	up	[G]	Carbohydrate transport and metabolism	Biological Process: carbohydrate metabolic process (GO:0005975);; Molecular Function: hydrolase activity (GO:0016787);;	--	--	--	Glycosyl hydrolases family 6;; Fungal cellulose binding domain	Exoglucanase 3 (Precursor) GN=cel3 OS=Agaricus bisporus (White button mushroom) PE=1 SV=1	hypothetical protein RSOLAG1IB_00282 [Rhizoctonia solani AG-1 IB]
c4467.graph_c0	0.633045	25.6923	2.32e-06	4.38578	up	--	--	--	--	--	--	Glycosyl hydrolase family 61	Probable endo-beta-1,4-glucanase D (Precursor) GN=eglD OS=Neosartorya fischeri (strain ATCC 1020 / DSM 3700 / FGSC A1164 / NRRL PE=3 SV=1	putative endo-beta-1,4-glucanase D Short=Endoglucanase D [Rhizoctonia solani AG-1 IB]
c7675.graph_c0	11.5033	2.54737	0.00896673	-2.08973	down	[G]	Carbohydrate transport and metabolism	--	K05349|0.0|scm:SCHCODRAFT_80448|glycoside hydrolase family 3 protein	--	--	Glycosyl hydrolase family 3 C-terminal domain;; Fibronectin type III-like domain;; PA14 domain;; Glycosyl hydrolase family 3 N terminal domain	Probable beta-glucosidase I GN=bglI OS=Aspergillus clavatus (strain ATCC 1007 / CBS 513.65 / DSM 816 / NCTC PE=3 SV=1	glycoside hydrolase family 3 protein [Rhizoctonia solani AG-1 IA]
c1471.graph_c0	3.94942	48.0865	5.27e-12	3.52916	up	--	--	--	--	--	--	Glycosyl hydrolase family 7;; Fungal cellulose binding domain	Exoglucanase 1 (Precursor) GN=CBH1 OS=Phanerochaete chrysosporium (White-rot fungus) PE=2 SV=1	1,4-beta-D-glucan-cellobiohydrolyase [Rhizoctonia solani AG-1 IA]
c4107.graph_c0	0.427102	30.8763	5.85e-11	5.20345	up	[G]	Carbohydrate transport and metabolism	--	--	--	--	Glycosyl hydrolases family 6	Exoglucanase 3 (Precursor) GN=cel3 OS=Agaricus bisporus (White button mushroom) PE=1 SV=1	hypothetical protein BN14_03715 [Rhizoctonia solani AG-1 IB]
c3737.graph_c0	0	18.1781	1.77e-05	4.92215	up	--	--	--	--	--	--	Glycosyl hydrolase family 61	Probable endo-beta-1,4-glucanase D (Precursor) GN=eglD OS=Aspergillus clavatus (strain ATCC 1007 / CBS 513.65 / DSM 816 / NCTC PE=3 SV=1	glycoside hydrolase family 61 protein [Rhizoctonia solani AG-3 Rhs1AP]
c7653.graph_c0	14.9268	243.604	0	4.01736	up	[G]	Carbohydrate transport and metabolism	Molecular Function: hydrolase activity, hydrolyzing O-glycosyl compounds (GO:0004553);; Biological Process: polysaccharide metabolic process (GO:0005976);;	--	--	--	Glycosyl hydrolases family 15	Uncharacterized protein C4H3.03c GN=SPAC4H3.03c OS=Schizosaccharomyces pombe (strain 972 / ATCC 24843) PE=4 SV=1	putative protein C4H3,03c OS=Schizosaccharomyces pombe (strain 972 / ATCC 24843) GN=SPAC4H3.03c PE=4 SV=1 [Rhizoctonia solani AG-1 IB]
c7253.graph_c0	5.09309	47.5235	8.07e-09	3.14194	up	--	--	Biological Process: metabolic process (GO:0008152);; Molecular Function: hydrolase activity (GO:0016787);;	K01181|1e-109|tml:GSTUM_00009198001|hypothetical protein	--	--	Glycosyl hydrolase family 10;; Glycosyl hydrolase family 10;; Fungal cellulose binding domain	Endo-1,4-beta-xylanase C (Precursor) GN=xynC OS=Phanerochaete chrysosporium (White-rot fungus) PE=1 SV=1	glycoside hydrolase family 10 [Rhizoctonia solani AG-1 IB]
c5657.graph_c1	2.66973	24.5484	0.00120051	2.92578	up	--	--	Molecular Function: hydrolase activity, hydrolyzing O-glycosyl compounds (GO:0004553);; Biological Process: carbohydrate metabolic process (GO:0005975);;	K01181|2e-77|tml:GSTUM_00009198001|hypothetical protein	--	--	Glycosyl hydrolase family 10	Endo-1,4-beta-xylanase (Precursor) GN=xlnA OS=Agaricus bisporus (White button mushroom) PE=2 SV=1	endo-1,4-beta-xylanase [Rhizoctonia solani AG-1 IB]
c6642.graph_c0	52.8683	240.091	4.14e-06	2.17368	up	--	--	--	K01181|3e-68|nfi:NFIA_106540|glycosyl hydrolase family 10 protein	--	--	Glycosyl hydrolase family 10	Endo-1,4-beta-xylanase C (Precursor) GN=xlnC OS=Neosartorya fumigata (strain ATCC MYA-4609 / Af293 / CBS 101355 / FGSC PE=2 SV=2	glycosyl hydrolase family 10 protein [Rhizoctonia solani AG-1 IB]
T11' VS T13'
#ID	T11'	T13'	FDR	log2FC	regulated	COG_class	COG_class_annotation	GO_annotation	KEGG_annotation	KOG_class	KOG_class_annotation	Pfam_annotation	Swissprot_annotation	nr_annotation
c1910.graph_c0	11.9681	115.237	1.42473e-11	3.21924	up	--	--	Molecular Function: hydrolase activity, hydrolyzing O-glycosyl compounds (GO:0004553);;	--	--	--	Glycosyl hydrolase family 12	Xyloglucan-specific endo-beta-1,4-glucanase A (Precursor) GN=xgeA OS=Aspergillus aculeatus PE=1 SV=1	glycosyl hydrolase family 12 domain-containing protein [Rhizoctonia solani AG-1 IA]
c7310.graph_c0	118.866	42.1432	7.86475e-05	-1.51124	down	[G]	Carbohydrate transport and metabolism	--	K01178|0.0|scm:SCHCODRAFT_57589|glycoside hydrolase family 15 and carbohydrate-binding module family 20	--	--	Glycosyl hydrolases family 15;; Starch binding domain	Glucoamylase (Precursor) GN=glaA OS=Aspergillus oryzae (strain ATCC 42149 / RIB 40) PE=2 SV=2	glycoside hydrolase family 15 and carbohydrate-binding module family 20 [Rhizoctonia solani AG-1 IA]
c2236.graph_c0	12.1077	57.7848	4.35795e-06	2.21999	up	[G]	Carbohydrate transport and metabolism	--	--	--	--	Glycosyl hydrolases family 16	Beta-glucanase (Precursor) GN=licA OS=Orpinomyces sp. (strain PC-2) PE=1 SV=1	Beta-glucanase OS=Paenibacillus macerans PE=1 SV=2 [Rhizoctonia solani AG-1 IB]
c4701.graph_c0	1.79262	15.837	0.00260775	2.90595	up	--	--	--	--	--	--	Glycosyl hydrolase family 61	Cellulose-growth-specific protein (Precursor) GN=cel1 OS=Agaricus bisporus (White button mushroom) PE=3 SV=1	Endo-beta-1,4-glucanase D Short=Endoglucanase D [Rhizoctonia solani AG-1 IB]
c6017.graph_c0	7.41958	85.0012	3.90654e-12	3.45697	up	[R]	General function prediction only	--	--	--	--	Glycosyl hydrolases family 43	Probable arabinan endo-1,5-alpha-L-arabinosidase C (Precursor) GN=abnC OS=Aspergillus niger (strain CBS 513.88 / FGSC A1513) PE=3 SV=1	glycoside hydrolase family 43 protein [Rhizoctonia solani AG-3 Rhs1AP]
c9053.graph_c0	31.7786	5.3276	6.52589e-12	-2.56426	down	[G]	Carbohydrate transport and metabolism	--	K01187|0.0|ppl:POSPLDRAFT_55086|alpha-glucosidase	[G]	Carbohydrate transport and metabolism	Glycosyl hydrolases family 31;; Galactose mutarotase-like;; Glycosyl hydrolases family 31	Alpha/beta-glucosidase agdC (Precursor) GN=agdC OS=Emericella nidulans (strain FGSC A4 / ATCC 38163 / CBS 112.46 / NRRL PE=2 SV=2	alpha-glucosidase [Rhizoctonia solani AG-1 IB]
c538.graph_c0	13.1497	0.8702	2.83903e-05	-3.41174	down	--	--	Molecular Function: hydrolase activity (GO:0016787);;	--	--	--	Glycosyl hydrolases family 16	Probable glycosidase C21B10.07 GN=SPBC21B10.07 OS=Schizosaccharomyces pombe (strain 972 / ATCC 24843) PE=3 SV=1	putative glycosidase C21B10,07 OS=Schizosaccharomyces pombe (strain 972 / ATCC 24843) GN=SPBC21B10.07 PE=3 SV=1 [Rhizoctonia solani AG-1 IB]
c3587.graph_c0	72.9492	25.1134	7.92598e-05	-1.55074	down	[G]	Carbohydrate transport and metabolism	Biological Process: cellulose catabolic process (GO:0030245);; Molecular Function: cellobiose glucosidase activity (GO:0080079);;	--	[G]	Carbohydrate transport and metabolism	Glycosyl hydrolase family 1	Beta-glucosidase 1B {ECO:0000303|PubMed:16896601, ECO:0000312|EMBL:BAE87009.1} OS=Phanerochaete chrysosporium (White-rot fungus) PE=1 SV=1	beta-glucosidase [Rhizoctonia solani AG-1 IA]
c6869.graph_c0	1.93388	9.15039	0.00474998	2.15544	up	[G]	Carbohydrate transport and metabolism	--	K01210|0.0|cci:CC1G_05089|exo-beta-1,3-glucanase	--	--	Cellulase (glycosyl hydrolase family 5)	Probable glucan 1,3-beta-glucosidase D GN=exgD OS=Aspergillus terreus (strain NIH 2624 / FGSC A1156) PE=3 SV=1	exo-beta-1,3-glucanase [Rhizoctonia solani AG-1 IA]
c5548.graph_c0	25.4352	4.72032	9.60885e-08	-2.39621	down	[G]	Carbohydrate transport and metabolism	Molecular Function: mannan endo-1,4-beta-mannosidase activity (GO:0016985);; Biological Process: mannan catabolic process (GO:0046355);;	--	--	--	Cellulase (glycosyl hydrolase family 5);; Protein of unknown function (DUF4038);; Beta-galactosidase	Mannan endo-1,4-beta-mannosidase C (Precursor) GN=manC OS=Emericella nidulans (strain FGSC A4 / ATCC 38163 / CBS 112.46 / NRRL PE=2 SV=1	putative mannan endo-1,4-beta-mannosidase C OS=Aspergillus terreus (strain NIH 2624 / FGSC A1156) GN=manC PE=3 SV=1 [Rhizoctonia solani AG-1 IB]
c10653.graph_c0	6.03832	35.8001	5.94593e-05	2.48982	up	--	--	--	--	--	--	Glycosyl hydrolase family 61	Probable endo-beta-1,4-glucanase D (Precursor) GN=eglD OS=Aspergillus clavatus (strain ATCC 1007 / CBS 513.65 / DSM 816 / NCTC PE=3 SV=1	hypothetical protein RSAG8_00636, partial [Rhizoctonia solani AG-8 WAC10335]
c2798.graph_c0	15.895	197.385	1.3689e-13	3.57936	up	--	--	--	--	--	--	Glycosyl hydrolase family 10;; Beta-galactosidase	Probable endo-1,4-beta-xylanase F3 (Precursor) GN=xynF3 OS=Aspergillus flavus (strain ATCC 200026 / FGSC A1120 / NRRL 3357 / JCM PE=2 SV=1	glycosyl hydrolase family 10 protein [Rhizoctonia solani AG-1 IA]
c1584.graph_c0	20.1895	4.87792	8.24555e-05	-2.01916	down	[G]	Carbohydrate transport and metabolism	Molecular Function: hydrolase activity, hydrolyzing O-glycosyl compounds (GO:0004553);; Biological Process: metabolic process (GO:0008152);;	--	--	--	Cellulase (glycosyl hydrolase family 5);; Sugar-binding cellulase-like	Probable mannan endo-1,4-beta-mannosidase A (Precursor) GN=manA OS=Neosartorya fischeri (strain ATCC 1020 / DSM 3700 / FGSC A1164 / NRRL PE=3 SV=1	putative mannan endo-1,4-beta-mannosidase A OS=Neosartorya fischeri (strain ATCC 1020 / DSM 3700 / FGSC A1164 / NRRL 181) GN=manA PE=3 SV=1 [Rhizoctonia solani AG-1 IB]
c4432.graph_c0	544.2	202.645	0.000304593	-1.44229	down	--	--	--	K01238|1e-48|afm:AFUA_1G12560|endoglucanase (EC:3.2.1.-)	[T]	Signal transduction mechanisms	Glycosyl hydrolase family 61	Polysaccharide monooxygenase Cel61a (Precursor) GN=Cel61a OS=Thielavia heterothallica (strain ATCC 42464 / BCRC 31852 / DSM 1799) PE=1 SV=1	glycosyl hydrolase family 61 domain-containing protein [Rhizoctonia solani AG-1 IA]
c10517.graph_c0	149.763	46.8287	3.14651e-05	-1.68376	down	--	--	Molecular Function: polygalacturonase activity (GO:0004650);; Cellular Component: extracellular region (GO:0005576);; Biological Process: carbohydrate metabolic process (GO:0005975);;	--	--	--	Glycosyl hydrolases family 28	Polygalacturonase (Precursor) GN=J2235 OS=Saccharomyces cerevisiae (strain ATCC 204508 / S288c) PE=1 SV=1	endo-polygalacturonase PG2 [Thanatephorus cucumeris]
c2476.graph_c0	193.763	77.2065	0.00215832	-1.34188	down	--	--	Molecular Function: polygalacturonase activity (GO:0004650);; Cellular Component: extracellular region (GO:0005576);; Biological Process: carbohydrate metabolic process (GO:0005975);;	--	--	--	Glycosyl hydrolases family 28;; Right handed beta helix region	Endopolygalacturonase I (Precursor) GN=pgaI OS=Aspergillus aculeatus PE=1 SV=1	endo-polygalacturonase PG2 [Thanatephorus cucumeris]
c2798.graph_c1	13.1298	131.473	1.42764e-10	3.26075	up	--	--	--	K01181|1e-73|nfi:NFIA_106540|glycosyl hydrolase family 10 protein	--	--	Glycosyl hydrolase family 10	Endo-1,4-beta-xylanase C (Precursor) GN=xlnC OS=Neosartorya fumigata (strain ATCC MYA-4609 / Af293 / CBS 101355 / FGSC PE=2 SV=2	glycosyl hydrolase family 10 protein [Rhizoctonia solani AG-1 IA]
T11' VS T14'
#ID	T11'	T14'	FDR	log2FC	regulated	COG_class	COG_class_annotation	GO_annotation	KEGG_annotation	KOG_class	KOG_class_annotation	Pfam_annotation	Swissprot_annotation	nr_annotation
c6379.graph_c0	3.0955	17.4905	0.00261533	2.39279	up	--	--	--	--	--	--	Glycosyl hydrolases family 43;; Glycosyl hydrolases family 32 N-terminal domain	--	endo-1,4-beta-xylanase [Rhizoctonia solani AG-3 Rhs1AP]
c1910.graph_c0	11.9673	109.006	3.03816e-07	3.11087	up	--	--	Molecular Function: hydrolase activity, hydrolyzing O-glycosyl compounds (GO:0004553);;	--	--	--	Glycosyl hydrolase family 12	Xyloglucan-specific endo-beta-1,4-glucanase A (Precursor) GN=xgeA OS=Aspergillus aculeatus PE=1 SV=1	glycosyl hydrolase family 12 domain-containing protein [Rhizoctonia solani AG-1 IA]
c5361.graph_c0	2.05883	18.1455	0.00173878	2.9474	up	[G]	Carbohydrate transport and metabolism	--	--	--	--	Glycosyl hydrolases family 43	Probable arabinan endo-1,5-alpha-L-arabinosidase A (Precursor) GN=abnA OS=Neosartorya fumigata (strain ATCC MYA-4609 / Af293 / CBS 101355 / FGSC PE=3 SV=1	arabinan endo-1,5-alpha-L-arabinosidase [Rhizoctonia solani AG-1 IB]
c5379.graph_c0	94.4388	644.628	1.79985e-06	2.71681	up	--	--	--	K01181|1e-138|nfi:NFIA_106540|glycosyl hydrolase family 10 protein	--	--	Glycosyl hydrolase family 10	Endo-1,4-beta-xylanase C (Precursor) GN=xlnC OS=Neosartorya fumigata (strain ATCC MYA-4609 / Af293 / CBS 101355 / FGSC PE=2 SV=2	endo-1,4-beta-xylanase [Rhizoctonia solani AG-1 IB]
c1616.graph_c0	0	28.6429	2.16198e-07	6.4602	up	--	--	--	--	--	--	Glycosyl hydrolase family 61	Probable endo-beta-1,4-glucanase D (Precursor) GN=eglD OS=Neosartorya fischeri (strain ATCC 1020 / DSM 3700 / FGSC A1164 / NRRL PE=3 SV=1	putative endo-beta-1,4-glucanase D Short=Endoglucanase D [Rhizoctonia solani AG-1 IB]
c8055.graph_c0	4.62978	32.3735	4.10451e-05	2.71868	up	--	--	Molecular Function: hydrolase activity, hydrolyzing O-glycosyl compounds (GO:0004553);; Biological Process: carbohydrate metabolic process (GO:0005975);;	--	--	--	Glycosyl hydrolases family 16	Probable glycosidase C21B10.07 GN=SPBC21B10.07 OS=Schizosaccharomyces pombe (strain 972 / ATCC 24843) PE=3 SV=1	putative endo-1,3(4)-beta-glucanase NFIA_089530 OS=Neosartorya fischeri (strain ATCC 1020 / DSM 3700 / FGSC A1164 / NRRL 181) GN=NFIA_089530 PE=3 SV=1 [Rhizoctonia solani AG-1 IB]
c2236.graph_c0	12.107	50.2112	0.00332667	1.98732	up	[G]	Carbohydrate transport and metabolism	--	--	--	--	Glycosyl hydrolases family 16	Beta-glucanase (Precursor) GN=licA OS=Orpinomyces sp. (strain PC-2) PE=1 SV=1	Beta-glucanase OS=Paenibacillus macerans PE=1 SV=2 [Rhizoctonia solani AG-1 IB]
c6177.graph_c0	489.643	169.039	0.000882317	-1.58358	down	--	--	--	--	--	--	Glycosyl hydrolase family 61	Probable endo-beta-1,4-glucanase D (Precursor) GN=eglD OS=Aspergillus clavatus (strain ATCC 1007 / CBS 513.65 / DSM 816 / NCTC PE=3 SV=1	hypothetical protein RSOLAG1IB_09864 [Rhizoctonia solani AG-1 IB]
c10757.graph_c0	2.59027	19.4935	0.00776647	2.72287	up	--	--	Biological Process: carbohydrate metabolic process (GO:0005975);; Molecular Function: cellulase activity (GO:0008810);;	--	--	--	Glycosyl hydrolase family 45	Putative endoglucanase type K (Precursor) OS=Fusarium oxysporum (Fusarium vascular wilt) PE=2 SV=1	endo-1,4-beta-D-glucanase [Rhizoctonia solani]
c10574.graph_c0	9.29684	50.4755	0.00285667	2.34048	up	[G]	Carbohydrate transport and metabolism	Molecular Function: cellulase activity (GO:0008810);; Biological Process: cellulose catabolic process (GO:0030245);;	--	--	--	Cellulase (glycosyl hydrolase family 5)	Endoglucanase 1 (Precursor) OS=Robillarda sp. (strain Y-20) PE=1 SV=2	glycoside hydrolase family 5 protein [Rhizoctonia solani 123E]
c6017.graph_c0	7.41914	159.968	2.19813e-12	4.34133	up	[R]	General function prediction only	--	--	--	--	Glycosyl hydrolases family 43	Probable arabinan endo-1,5-alpha-L-arabinosidase C (Precursor) GN=abnC OS=Aspergillus niger (strain CBS 513.88 / FGSC A1513) PE=3 SV=1	glycoside hydrolase family 43 protein [Rhizoctonia solani AG-3 Rhs1AP]
c6906.graph_c0	400.542	134.508	0.000462749	-1.62366	down	[O]	Posttranslational modification, protein turnover, chaperones	--	--	--	--	Glycosyl hydrolase family 61;; Fungal cellulose binding domain	Probable endo-beta-1,4-glucanase D (Precursor) GN=eglD OS=Aspergillus oryzae (strain ATCC 42149 / RIB 40) PE=3 SV=1	hypothetical protein RSOLAG1IB_09866 [Rhizoctonia solani AG-1 IB]
c4467.graph_c0	0.633024	33.2202	1.79977e-07	5.1186	up	--	--	--	--	--	--	Glycosyl hydrolase family 61	Probable endo-beta-1,4-glucanase D (Precursor) GN=eglD OS=Neosartorya fischeri (strain ATCC 1020 / DSM 3700 / FGSC A1164 / NRRL PE=3 SV=1	putative endo-beta-1,4-glucanase D Short=Endoglucanase D [Rhizoctonia solani AG-1 IB]
c5051.graph_c0	45.9137	11.8673	5.34561e-06	-1.98918	down	--	--	--	--	--	--	Glycosyl hydrolases family 28	Probable exopolygalacturonase C (Precursor) GN=pgxC OS=Aspergillus terreus (strain NIH 2624 / FGSC A1156) PE=3 SV=1	glycosyltransferase family 1 protein [Rhizoctonia solani AG-1 IA]
c8168.graph_c0	2.1683	38.8315	4.7345e-07	3.96023	up	[M]	Cell wall/membrane/envelope biogenesis	Molecular Function: lysozyme activity (GO:0003796);; Biological Process: carbohydrate metabolic process (GO:0005975);; Biological Process: peptidoglycan catabolic process (GO:0009253);; Biological Process: cell wall macromolecule catabolic process (GO:0016998);;	--	--	--	Glycosyl hydrolases family 25	N,O-diacetylmuramidase OS=Chalaropsis sp PE=1 SV=1	lysozyme M1 (1,4-beta-N-acetylmuramidase) protein [Rhizoctonia solani AG-3 Rhs1AP]
c538.graph_c0	13.1489	0	2.10709e-11	-5.29313	down	--	--	Molecular Function: hydrolase activity (GO:0016787);;	--	--	--	Glycosyl hydrolases family 16	Probable glycosidase C21B10.07 GN=SPBC21B10.07 OS=Schizosaccharomyces pombe (strain 972 / ATCC 24843) PE=3 SV=1	putative glycosidase C21B10,07 OS=Schizosaccharomyces pombe (strain 972 / ATCC 24843) GN=SPBC21B10.07 PE=3 SV=1 [Rhizoctonia solani AG-1 IB]
c1471.graph_c0	3.94929	44.5446	8.02994e-08	3.40359	up	--	--	--	--	--	--	Glycosyl hydrolase family 7;; Fungal cellulose binding domain	Exoglucanase 1 (Precursor) GN=CBH1 OS=Phanerochaete chrysosporium (White-rot fungus) PE=2 SV=1	1,4-beta-D-glucan-cellobiohydrolyase [Rhizoctonia solani AG-1 IA]
c4107.graph_c0	0.427088	8.59393	0.00477983	3.75688	up	[G]	Carbohydrate transport and metabolism	--	--	--	--	Glycosyl hydrolases family 6	Exoglucanase 3 (Precursor) GN=cel3 OS=Agaricus bisporus (White button mushroom) PE=1 SV=1	hypothetical protein BN14_03715 [Rhizoctonia solani AG-1 IB]
c3737.graph_c0	0	28.7896	7.71913e-08	6.5794	up	--	--	--	--	--	--	Glycosyl hydrolase family 61	Probable endo-beta-1,4-glucanase D (Precursor) GN=eglD OS=Aspergillus clavatus (strain ATCC 1007 / CBS 513.65 / DSM 816 / NCTC PE=3 SV=1	glycoside hydrolase family 61 protein [Rhizoctonia solani AG-3 Rhs1AP]
c10653.graph_c0	6.03797	40.2928	0.000289198	2.63592	up	--	--	--	--	--	--	Glycosyl hydrolase family 61	Probable endo-beta-1,4-glucanase D (Precursor) GN=eglD OS=Aspergillus clavatus (strain ATCC 1007 / CBS 513.65 / DSM 816 / NCTC PE=3 SV=1	hypothetical protein RSAG8_00636, partial [Rhizoctonia solani AG-8 WAC10335]
c2798.graph_c0	15.8941	470.652	5.66214e-15	4.80416	up	--	--	--	--	--	--	Glycosyl hydrolase family 10;; Beta-galactosidase	Probable endo-1,4-beta-xylanase F3 (Precursor) GN=xynF3 OS=Aspergillus flavus (strain ATCC 200026 / FGSC A1120 / NRRL 3357 / JCM PE=2 SV=1	glycosyl hydrolase family 10 protein [Rhizoctonia solani AG-1 IA]
c8418.graph_c0	0.707472	19.0761	8.65977e-07	4.40927	up	[G]	Carbohydrate transport and metabolism	--	--	--	--	Cellulase (glycosyl hydrolase family 5)	Glucan endo-1,6-beta-glucosidase B (Precursor) GN=exgB OS=Emericella nidulans (strain FGSC A4 / ATCC 38163 / CBS 112.46 / NRRL PE=2 SV=1	glycoside hydrolase family 5 protein [Rhizoctonia solani AG-3 Rhs1AP]
c7653.graph_c0	14.9263	106.359	1.43848e-06	2.77297	up	[G]	Carbohydrate transport and metabolism	Molecular Function: hydrolase activity, hydrolyzing O-glycosyl compounds (GO:0004553);; Biological Process: polysaccharide metabolic process (GO:0005976);;	--	--	--	Glycosyl hydrolases family 15	Uncharacterized protein C4H3.03c GN=SPAC4H3.03c OS=Schizosaccharomyces pombe (strain 972 / ATCC 24843) PE=4 SV=1	putative protein C4H3,03c OS=Schizosaccharomyces pombe (strain 972 / ATCC 24843) GN=SPAC4H3.03c PE=4 SV=1 [Rhizoctonia solani AG-1 IB]
c7253.graph_c0	5.09292	38.6498	2.35199e-05	2.83123	up	--	--	Biological Process: metabolic process (GO:0008152);; Molecular Function: hydrolase activity (GO:0016787);;	K01181|1e-109|tml:GSTUM_00009198001|hypothetical protein	--	--	Glycosyl hydrolase family 10;; Glycosyl hydrolase family 10;; Fungal cellulose binding domain	Endo-1,4-beta-xylanase C (Precursor) GN=xynC OS=Phanerochaete chrysosporium (White-rot fungus) PE=1 SV=1	glycoside hydrolase family 10 [Rhizoctonia solani AG-1 IB]
c10517.graph_c0	149.754	44.2967	8.20549e-05	-1.7983	down	--	--	Molecular Function: polygalacturonase activity (GO:0004650);; Cellular Component: extracellular region (GO:0005576);; Biological Process: carbohydrate metabolic process (GO:0005975);;	--	--	--	Glycosyl hydrolases family 28	Polygalacturonase (Precursor) GN=J2235 OS=Saccharomyces cerevisiae (strain ATCC 204508 / S288c) PE=1 SV=1	endo-polygalacturonase PG2 [Thanatephorus cucumeris]
c9289.graph_c0	10.3906	41.4643	0.00515112	1.93191	up	[G]	Carbohydrate transport and metabolism	Molecular Function: catalytic activity (GO:0003824);;	--	--	--	Glycosyl hydrolase family 92;; Glycosyl hydrolase family 92	--	putative glycosidase Rv0584 OS=Mycobacterium tuberculosis GN=Rv0584 PE=3 SV=1 [Rhizoctonia solani AG-1 IB]
c2476.graph_c0	193.752	59.1285	5.61031e-05	-1.75925	down	--	--	Molecular Function: polygalacturonase activity (GO:0004650);; Cellular Component: extracellular region (GO:0005576);; Biological Process: carbohydrate metabolic process (GO:0005975);;	--	--	--	Glycosyl hydrolases family 28;; Right handed beta helix region	Endopolygalacturonase I (Precursor) GN=pgaI OS=Aspergillus aculeatus PE=1 SV=1	endo-polygalacturonase PG2 [Thanatephorus cucumeris]
c2798.graph_c1	13.129	276.072	4.42046e-12	4.30291	up	--	--	--	K01181|1e-73|nfi:NFIA_106540|glycosyl hydrolase family 10 protein	--	--	Glycosyl hydrolase family 10	Endo-1,4-beta-xylanase C (Precursor) GN=xlnC OS=Neosartorya fumigata (strain ATCC MYA-4609 / Af293 / CBS 101355 / FGSC PE=2 SV=2	glycosyl hydrolase family 10 protein [Rhizoctonia solani AG-1 IA]

## Sheet: Cutinase
T11' VS T12'
#ID	T11	T12	FDR	log2FC	regulated	COG_class	COG_class_annotation	GO_annotation	KEGG_annotation	KOG_class	KOG_class_annotation	Pfam_annotation	Swissprot_annotation	nr_annotation
c6061.graph_c0	27.209	108.456	0.000132293	1.98171	up	--	--	--	--	--	--	Cutinase	Cutinase (Precursor) GN=cutA OS=Botryotinia fuckeliana (Noble rot fungus) PE=3 SV=1	cutinase [Rhizoctonia solani AG-1 IB]
c4743.graph_c0	0.56846	11.5355	0.00951522	3.41989	up	--	--	--	--	--	--	Cutinase	Cutinase (Precursor) GN=cutA OS=Botryotinia fuckeliana (Noble rot fungus) PE=3 SV=1	Cutinase [Rhizoctonia solani AG-1 IB]
T11' VS T13'
#ID	T11'	T13'	FDR	log2FC	regulated	COG_class	COG_class_annotation	GO_annotation	KEGG_annotation	KOG_class	KOG_class_annotation	Pfam_annotation	Swissprot_annotation	nr_annotation
c6061.graph_c0	27.2097	166.688	9.3614e-09	2.58316	up	--	--	--	--	--	--	Cutinase	Cutinase (Precursor) GN=cutA OS=Botryotinia fuckeliana (Noble rot fungus) PE=3 SV=1	cutinase [Rhizoctonia solani AG-1 IB]
c6412.graph_c0	4.3397	73.1095	8.6996e-12	3.95088	up	--	--	--	--	--	--	Cutinase	Cutinase (Precursor) GN=CUT1 OS=Monilinia fructicola PE=2 SV=1	Cutinase [Rhizoctonia solani AG-1 IB]
T11' VS T14'
#ID	T11'	T14'	FDR	log2FC	regulated	COG_class	COG_class_annotation	GO_annotation	KEGG_annotation	KOG_class	KOG_class_annotation	Pfam_annotation	Swissprot_annotation	nr_annotation
c7740.graph_c0	0	9.05586	0.00285641	5.14124	up	--	--	--	--	--	--	Cutinase	Cutinase (Precursor) GN=cutA OS=Botryotinia fuckeliana (Noble rot fungus) PE=3 SV=1	hypothetical protein RSOLAG1IB_07837 [Rhizoctonia solani AG-1 IB]
c6408.graph_c0	0	12.3007	0.000989331	5.31858	up	--	--	--	--	--	--	Cutinase	Cutinase (Precursor) GN=cutA OS=Botryotinia fuckeliana (Noble rot fungus) PE=3 SV=1	Cutinase [Rhizoctonia solani AG-1 IB]
c4743.graph_c0	0.568441	12.7193	0.00190511	3.90659	up	--	--	--	--	--	--	Cutinase	Cutinase (Precursor) GN=cutA OS=Botryotinia fuckeliana (Noble rot fungus) PE=3 SV=1	Cutinase [Rhizoctonia solani AG-1 IB]
c6412.graph_c0	4.33944	26.5449	0.00457193	2.48371	up	--	--	--	--	--	--	Cutinase	Cutinase (Precursor) GN=CUT1 OS=Monilinia fructicola PE=2 SV=1	Cutinase [Rhizoctonia solani AG-1 IB]

## Sheet: Fungalysin metallopeptidase
T11' VS T12'
#ID	T11	T12	FDR	log2FC	regulated	COG_class	COG_class_annotation	GO_annotation	KEGG_annotation	KOG_class	KOG_class_annotation	Pfam_annotation	Swissprot_annotation	nr_annotation
c8861.graph_c0	2.2185	44.0812	1.11e-14	4.17697	up	--	--	--	--	--	--	Fungalysin metallopeptidase (M36);; Peptidase propeptide and YPEB domain	Extracellular metalloproteinase MEP (Precursor) GN=MEP OS=Magnaporthe oryzae (strain 70-15 / ATCC MYA-4617 / FGSC 8958) PE=2 SV=1	hypothetical protein RSOLAG1IB_08052 [Rhizoctonia solani AG-1 IB]
c6594.graph_c0	39.7879	7.56938	2.27e-05	-2.34809	down	--	--	--	--	--	--	Fungalysin metallopeptidase (M36);; Peptidase propeptide and YPEB domain	Extracellular metalloproteinase MEP (Precursor) GN=MEP OS=Magnaporthe oryzae (strain 70-15 / ATCC MYA-4617 / FGSC 8958) PE=2 SV=1	hypothetical protein BN14_06559 [Rhizoctonia solani AG-1 IB]
c2135.graph_c0	0.665578	22.7919	2.69e-05	4.14704	up	--	--	--	--	--	--	Fungalysin metallopeptidase (M36)	Extracellular metalloproteinase MEP (Precursor) GN=MEP OS=Magnaporthe oryzae (strain 70-15 / ATCC MYA-4617 / FGSC 8958) PE=2 SV=1	hypothetical protein BN14_11232 [Rhizoctonia solani AG-1 IB]
T11' VS T13'
#ID	T11'	T13'	FDR	log2FC	regulated	COG_class	COG_class_annotation	GO_annotation	KEGG_annotation	KOG_class	KOG_class_annotation	Pfam_annotation	Swissprot_annotation	nr_annotation
c6594.graph_c0	39.789	10.0716	1.54669e-07	-1.98476	down	--	--	--	--	--	--	Fungalysin metallopeptidase (M36);; Peptidase propeptide and YPEB domain	Extracellular metalloproteinase MEP (Precursor) GN=MEP OS=Magnaporthe oryzae (strain 70-15 / ATCC MYA-4617 / FGSC 8958) PE=2 SV=1	hypothetical protein BN14_06559 [Rhizoctonia solani AG-1 IB]
c8654.graph_c0	78.3829	26.6121	0.000105973	-1.56857	down	--	--	--	--	--	--	Fungalysin metallopeptidase (M36);; Fungalysin/Thermolysin Propeptide Motif	Extracellular metalloproteinase 10 (Precursor) GN=MEP10 OS=Coccidioides posadasii (strain C735) PE=3 SV=1	UTP-glucose-1-phosphate uridylyltransferase [Rhizoctonia solani AG-1 IA]
c9757.graph_c0	272.844	100.68	0.000225687	-1.45529	down	--	--	--	--	--	--	Fungalysin metallopeptidase (M36);; Fungalysin/Thermolysin Propeptide Motif	Extracellular metalloproteinase 5 (Precursor) GN=MEP5 OS=Trichophyton rubrum (Athlete&apos;s foot fungus) PE=1 SV=1	Extracellular metalloproteinase 5 OS=Arthroderma otae (strain ATCC MYA-4605 / CBS 113480) GN=MEP5 PE=3 SV=2 [Rhizoctonia solani AG-1 IB]
T11' VS T14'
#ID	T11'	T14'	FDR	log2FC	regulated	COG_class	COG_class_annotation	GO_annotation	KEGG_annotation	KOG_class	KOG_class_annotation	Pfam_annotation	Swissprot_annotation	nr_annotation
c8861.graph_c0	2.21842	19.3636	2.76977e-05	3.00954	up	--	--	--	--	--	--	Fungalysin metallopeptidase (M36);; Peptidase propeptide and YPEB domain	Extracellular metalloproteinase MEP (Precursor) GN=MEP OS=Magnaporthe oryzae (strain 70-15 / ATCC MYA-4617 / FGSC 8958) PE=2 SV=1	hypothetical protein RSOLAG1IB_08052 [Rhizoctonia solani AG-1 IB]
c9757.graph_c0	272.827	85.2411	8.65747e-05	-1.72888	down	--	--	--	--	--	--	Fungalysin metallopeptidase (M36);; Fungalysin/Thermolysin Propeptide Motif	Extracellular metalloproteinase 5 (Precursor) GN=MEP5 OS=Trichophyton rubrum (Athlete&apos;s foot fungus) PE=1 SV=1	Extracellular metalloproteinase 5 OS=Arthroderma otae (strain ATCC MYA-4605 / CBS 113480) GN=MEP5 PE=3 SV=2 [Rhizoctonia solani AG-1 IB]
c2873.graph_c0	12.4904	97.2071	5.09732e-07	2.89804	up	--	--	--	--	--	--	Fungalysin metallopeptidase (M36);; Peptidase propeptide and YPEB domain	Extracellular metalloproteinase MEP (Precursor) GN=MEP OS=Magnaporthe oryzae (strain 70-15 / ATCC MYA-4617 / FGSC 8958) PE=2 SV=1	metalloprotease [Rhizoctonia solani AG-1 IA]

## Sheet: Cytochrome p450
T11' VS T12'
#ID	T11	T12	FDR	log2FC	regulated	COG_class	COG_class_annotation	GO_annotation	KEGG_annotation	KOG_class	KOG_class_annotation	Pfam_annotation	Swissprot_annotation	nr_annotation
c7910.graph_c0	59.1326	2.12256	3.89e-15	-4.62101	down	[Q]	Secondary metabolites biosynthesis, transport and catabolism	--	--	[Q]	Secondary metabolites biosynthesis, transport and catabolism	Cytochrome P450	O-methylsterigmatocystin oxidoreductase GN=ordA OS=Aspergillus flavus (strain ATCC 200026 / FGSC A1120 / NRRL 3357 / JCM PE=2 SV=1	cytochrome P450 family protein [Rhizoctonia solani 123E]
c9353.graph_c0	63.8509	3.69296	6.66e-15	-4.02931	down	--	--	--	--	[Q]	Secondary metabolites biosynthesis, transport and catabolism	Cytochrome P450	O-methylsterigmatocystin oxidoreductase GN=ordA OS=Aspergillus flavus (strain ATCC 200026 / FGSC A1120 / NRRL 3357 / JCM PE=2 SV=1	O-methylsterigmatocystin oxidoreductase OS=Aspergillus flavus (strain ATCC 200026 / FGSC A1120 / NRRL 3357 / JCM 12722 / SRRC 167) GN=ordA PE=2 SV=1 [Rhizoctonia solani AG-1 IB]
c10657.graph_c0	106.924	2.34316	0	-5.37156	down	[Q]	Secondary metabolites biosynthesis, transport and catabolism	--	--	[Q]	Secondary metabolites biosynthesis, transport and catabolism	Cytochrome P450	O-methylsterigmatocystin oxidoreductase GN=ordA OS=Aspergillus parasiticus PE=1 SV=1	cytochrome P450 family protein [Rhizoctonia solani AG-3 Rhs1AP]
c8703.graph_c0	75.4481	3.6946	6.11e-15	-4.24002	down	[Q]	Secondary metabolites biosynthesis, transport and catabolism	--	--	[Q]	Secondary metabolites biosynthesis, transport and catabolism	Cytochrome P450	O-methylsterigmatocystin oxidoreductase GN=ordA OS=Aspergillus parasiticus PE=1 SV=1	O-methylsterigmatocystin oxidoreductase Short=OMST oxidoreductase [Rhizoctonia solani AG-1 IB]
c7983.graph_c0	56.0836	17.2437	0.00596816	-1.67681	down	[Q]	Secondary metabolites biosynthesis, transport and catabolism	--	--	[Q]	Secondary metabolites biosynthesis, transport and catabolism	Cytochrome P450;; Cytochrome P450	O-methylsterigmatocystin oxidoreductase GN=ordA OS=Aspergillus parasiticus PE=1 SV=1	O-methylsterigmatocystin oxidoreductase OS=Aspergillus flavus (strain ATCC 200026 / FGSC A1120 / NRRL 3357 / JCM 12722 / SRRC 167) GN=ordA PE=2 SV=1 [Rhizoctonia solani AG-1 IB]
T11' VS T13'
#ID	T11'	T13'	FDR	log2FC	regulated	COG_class	COG_class_annotation	GO_annotation	KEGG_annotation	KOG_class	KOG_class_annotation	Pfam_annotation	Swissprot_annotation	nr_annotation
c2338.graph_c0	15.5902	1.54756	3.77986e-09	-3.18337	down	[Q]	Secondary metabolites biosynthesis, transport and catabolism	--	--	[Q]	Secondary metabolites biosynthesis, transport and catabolism	Cytochrome P450	O-methylsterigmatocystin oxidoreductase GN=ordA OS=Aspergillus parasiticus PE=1 SV=1	O-methylsterigmatocystin oxidoreductase OS=Aspergillus parasiticus GN=ordA PE=3 SV=1 [Rhizoctonia solani AG-1 IB]
c7910.graph_c0	59.1342	0.913718	0	-5.80442	down	[Q]	Secondary metabolites biosynthesis, transport and catabolism	--	--	[Q]	Secondary metabolites biosynthesis, transport and catabolism	Cytochrome P450	O-methylsterigmatocystin oxidoreductase GN=ordA OS=Aspergillus flavus (strain ATCC 200026 / FGSC A1120 / NRRL 3357 / JCM PE=2 SV=1	cytochrome P450 family protein [Rhizoctonia solani 123E]
c9668.graph_c0	18.2064	79.3291	7.24308e-06	2.0945	up	[Q]	Secondary metabolites biosynthesis, transport and catabolism	--	--	[Q]	Secondary metabolites biosynthesis, transport and catabolism	Cytochrome P450	Lanosterol 14-alpha demethylase GN=CYP51 OS=Cunninghamella elegans PE=3 SV=1	hypothetical protein BN14_05845 [Rhizoctonia solani AG-1 IB]
c3397.graph_c0	0.57771	7.22563	0.00111592	3.29878	up	[Q]	Secondary metabolites biosynthesis, transport and catabolism	--	--	[Q]	Secondary metabolites biosynthesis, transport and catabolism	Cytochrome P450	O-methylsterigmatocystin oxidoreductase GN=ordA OS=Aspergillus flavus (strain ATCC 200026 / FGSC A1120 / NRRL 3357 / JCM PE=2 SV=1	Steroid 17-alpha-hydroxylase/17,20 lyase OS=Peromyscus leucopus GN=Cyp17a1 PE=3 SV=1 [Rhizoctonia solani AG-1 IB]
c3156.graph_c0	16.1206	57.0076	0.000276579	1.79523	up	[Q]	Secondary metabolites biosynthesis, transport and catabolism	--	--	[Q]	Secondary metabolites biosynthesis, transport and catabolism	Cytochrome P450	O-methylsterigmatocystin oxidoreductase GN=ordA OS=Aspergillus parasiticus PE=1 SV=1	cytochrome P450 family protein [Rhizoctonia solani AG-3 Rhs1AP]
c9353.graph_c0	63.8526	5.07891	0	-3.63915	down	--	--	--	--	[Q]	Secondary metabolites biosynthesis, transport and catabolism	Cytochrome P450	O-methylsterigmatocystin oxidoreductase GN=ordA OS=Aspergillus flavus (strain ATCC 200026 / FGSC A1120 / NRRL 3357 / JCM PE=2 SV=1	O-methylsterigmatocystin oxidoreductase OS=Aspergillus flavus (strain ATCC 200026 / FGSC A1120 / NRRL 3357 / JCM 12722 / SRRC 167) GN=ordA PE=2 SV=1 [Rhizoctonia solani AG-1 IB]
c10925.graph_c0	15.6399	0.665355	0.000107922	-3.65496	down	--	--	--	--	--	--	Cytochrome P450	Fumitremorgin C synthase GN=ftmP450-2 OS=Neosartorya fischeri (strain ATCC 1020 / DSM 3700 / FGSC A1164 / NRRL PE=3 SV=1	cytochrome P450 family protein [Rhizoctonia solani 123E]
c4673.graph_c0	1.05825	11.1875	2.3881e-05	3.21205	up	[Q]	Secondary metabolites biosynthesis, transport and catabolism	--	--	[Q]	Secondary metabolites biosynthesis, transport and catabolism	Cytochrome P450	Cytochrome P450 52A3-A GN=CYP52A3-A OS=Candida maltosa (Yeast) PE=1 SV=3	Cytochrome P450 3A9 [Rhizoctonia solani AG-1 IB]
c6259.graph_c0	49.2063	20.2639	0.00688227	-1.29249	down	[Q]	Secondary metabolites biosynthesis, transport and catabolism	--	--	[QI]	--	Cytochrome P450	Cytochrome P450 52A10 GN=CYP52A10 OS=Candida maltosa (Yeast) PE=2 SV=1	Cytochrome P450 3A18 OS=Rattus norvegicus GN=Cyp3a18 PE=2 SV=1 [Rhizoctonia solani AG-1 IB]
c7617.graph_c0	2.90547	17.5209	2.56247e-05	2.51899	up	[Q]	Secondary metabolites biosynthesis, transport and catabolism	--	--	[Q]	Secondary metabolites biosynthesis, transport and catabolism	Cytochrome P450;; Cytochrome P450	Fumitremorgin C synthase GN=ftmP450-2 OS=Neosartorya fischeri (strain ATCC 1020 / DSM 3700 / FGSC A1164 / NRRL PE=3 SV=1	cytochrome P450 domain-containing protein [Rhizoctonia solani AG-1 IA]
c9013.graph_c0	60.6838	15.0004	1.0582e-07	-2.0178	down	[Q]	Secondary metabolites biosynthesis, transport and catabolism	--	--	[Q]	Secondary metabolites biosynthesis, transport and catabolism	Cytochrome P450	O-methylsterigmatocystin oxidoreductase GN=ordA OS=Aspergillus parasiticus PE=1 SV=1	O-methylsterigmatocystin oxidoreductase [Rhizoctonia solani 123E]
c10657.graph_c0	106.927	15.1302	0	-2.8282	down	[Q]	Secondary metabolites biosynthesis, transport and catabolism	--	--	[Q]	Secondary metabolites biosynthesis, transport and catabolism	Cytochrome P450	O-methylsterigmatocystin oxidoreductase GN=ordA OS=Aspergillus parasiticus PE=1 SV=1	cytochrome P450 family protein [Rhizoctonia solani AG-3 Rhs1AP]
c10721.graph_c0	53.6089	17.2386	2.58356e-05	-1.64653	down	[Q]	Secondary metabolites biosynthesis, transport and catabolism	--	--	[Q]	Secondary metabolites biosynthesis, transport and catabolism	Cytochrome P450	Fumitremorgin C synthase GN=ftmP450-2 OS=Neosartorya fischeri (strain ATCC 1020 / DSM 3700 / FGSC A1164 / NRRL PE=3 SV=1	O-methylsterigmatocystin oxidoreductase OS=Aspergillus flavus (strain ATCC 200026 / FGSC A1120 / NRRL 3357 / JCM 12722 / SRRC 167) GN=ordA PE=2 SV=1 [Rhizoctonia solani AG-1 IB]
c8703.graph_c0	75.4502	2.6893	0	-4.74408	down	[Q]	Secondary metabolites biosynthesis, transport and catabolism	--	--	[Q]	Secondary metabolites biosynthesis, transport and catabolism	Cytochrome P450	O-methylsterigmatocystin oxidoreductase GN=ordA OS=Aspergillus parasiticus PE=1 SV=1	O-methylsterigmatocystin oxidoreductase Short=OMST oxidoreductase [Rhizoctonia solani AG-1 IB]
c2239.graph_c0	15.3937	4.48451	0.00272202	-1.7543	down	--	--	--	--	[Q]	Secondary metabolites biosynthesis, transport and catabolism	Cytochrome P450	O-methylsterigmatocystin oxidoreductase GN=ordA OS=Aspergillus flavus (strain ATCC 200026 / FGSC A1120 / NRRL 3357 / JCM PE=2 SV=1	O-methylsterigmatocystin oxidoreductase Short=OMST oxidoreductase [Rhizoctonia solani AG-1 IB]
T11' VS T14'
#ID	T11'	T14'	FDR	log2FC	regulated	COG_class	COG_class_annotation	GO_annotation	KEGG_annotation	KOG_class	KOG_class_annotation	Pfam_annotation	Swissprot_annotation	nr_annotation
c2338.graph_c0	15.5893	2.92778	9.48808e-06	-2.39367	down	[Q]	Secondary metabolites biosynthesis, transport and catabolism	--	--	[Q]	Secondary metabolites biosynthesis, transport and catabolism	Cytochrome P450	O-methylsterigmatocystin oxidoreductase GN=ordA OS=Aspergillus parasiticus PE=1 SV=1	O-methylsterigmatocystin oxidoreductase OS=Aspergillus parasiticus GN=ordA PE=3 SV=1 [Rhizoctonia solani AG-1 IB]
c7910.graph_c0	59.1307	0.942889	0	-5.8308	down	[Q]	Secondary metabolites biosynthesis, transport and catabolism	--	--	[Q]	Secondary metabolites biosynthesis, transport and catabolism	Cytochrome P450	O-methylsterigmatocystin oxidoreductase GN=ordA OS=Aspergillus flavus (strain ATCC 200026 / FGSC A1120 / NRRL 3357 / JCM PE=2 SV=1	cytochrome P450 family protein [Rhizoctonia solani 123E]
c3156.graph_c0	16.1197	65.6834	0.00252133	1.96729	up	[Q]	Secondary metabolites biosynthesis, transport and catabolism	--	--	[Q]	Secondary metabolites biosynthesis, transport and catabolism	Cytochrome P450	O-methylsterigmatocystin oxidoreductase GN=ordA OS=Aspergillus parasiticus PE=1 SV=1	cytochrome P450 family protein [Rhizoctonia solani AG-3 Rhs1AP]
c9353.graph_c0	63.8488	4.28537	0	-3.91713	down	--	--	--	--	[Q]	Secondary metabolites biosynthesis, transport and catabolism	Cytochrome P450	O-methylsterigmatocystin oxidoreductase GN=ordA OS=Aspergillus flavus (strain ATCC 200026 / FGSC A1120 / NRRL 3357 / JCM PE=2 SV=1	O-methylsterigmatocystin oxidoreductase OS=Aspergillus flavus (strain ATCC 200026 / FGSC A1120 / NRRL 3357 / JCM 12722 / SRRC 167) GN=ordA PE=2 SV=1 [Rhizoctonia solani AG-1 IB]
c8438.graph_c0	8.04125	59.8471	2.89062e-06	2.82493	up	[Q]	Secondary metabolites biosynthesis, transport and catabolism	--	--	[Q]	Secondary metabolites biosynthesis, transport and catabolism	Cytochrome P450;; Cytochrome P450	O-methylsterigmatocystin oxidoreductase GN=ordA OS=Aspergillus parasiticus PE=1 SV=1	O-methylsterigmatocystin oxidoreductase OS=Aspergillus flavus GN=ordA PE=3 SV=2 [Rhizoctonia solani AG-1 IB]
c10621.graph_c0	78.5323	26.5738	0.00302127	-1.60065	down	--	--	--	--	--	--	Cytochrome P450	O-methylsterigmatocystin oxidoreductase GN=ordA OS=Aspergillus parasiticus PE=1 SV=1	O-methylsterigmatocystin oxidoreductase OS=Aspergillus parasiticus GN=ordA PE=3 SV=1 [Rhizoctonia solani AG-1 IB]
c4673.graph_c0	1.05819	22.9964	3.5125e-08	4.23766	up	[Q]	Secondary metabolites biosynthesis, transport and catabolism	--	--	[Q]	Secondary metabolites biosynthesis, transport and catabolism	Cytochrome P450	Cytochrome P450 52A3-A GN=CYP52A3-A OS=Candida maltosa (Yeast) PE=1 SV=3	Cytochrome P450 3A9 [Rhizoctonia solani AG-1 IB]
c7196.graph_c1	13.2281	4.16206	0.00932242	-1.68514	down	[Q]	Secondary metabolites biosynthesis, transport and catabolism	--	--	[Q]	Secondary metabolites biosynthesis, transport and catabolism	Cytochrome P450;; Cytochrome P450	O-methylsterigmatocystin oxidoreductase GN=ordA OS=Aspergillus flavus (strain ATCC 200026 / FGSC A1120 / NRRL 3357 / JCM PE=2 SV=1	O-methylsterigmatocystin oxidoreductase OS=Aspergillus flavus (strain ATCC 200026 / FGSC A1120 / NRRL 3357 / JCM 12722 / SRRC 167) GN=ordA PE=2 SV=1 [Rhizoctonia solani AG-1 IB]
c8230.graph_c0	7.79899	40.9501	0.000228845	2.32506	up	[Q]	Secondary metabolites biosynthesis, transport and catabolism	--	--	[Q]	Secondary metabolites biosynthesis, transport and catabolism	Cytochrome P450	O-methylsterigmatocystin oxidoreductase GN=ordA OS=Aspergillus parasiticus PE=1 SV=1	O-methylsterigmatocystin oxidoreductase OS=Aspergillus parasiticus GN=ordA PE=3 SV=1 [Rhizoctonia solani AG-1 IB]
c7617.graph_c0	2.90529	41.3902	7.88628e-09	3.72956	up	[Q]	Secondary metabolites biosynthesis, transport and catabolism	--	--	[Q]	Secondary metabolites biosynthesis, transport and catabolism	Cytochrome P450;; Cytochrome P450	Fumitremorgin C synthase GN=ftmP450-2 OS=Neosartorya fischeri (strain ATCC 1020 / DSM 3700 / FGSC A1164 / NRRL PE=3 SV=1	cytochrome P450 domain-containing protein [Rhizoctonia solani AG-1 IA]
c9013.graph_c0	60.6802	4.2137	0	-3.83922	down	[Q]	Secondary metabolites biosynthesis, transport and catabolism	--	--	[Q]	Secondary metabolites biosynthesis, transport and catabolism	Cytochrome P450	O-methylsterigmatocystin oxidoreductase GN=ordA OS=Aspergillus parasiticus PE=1 SV=1	O-methylsterigmatocystin oxidoreductase [Rhizoctonia solani 123E]
c10657.graph_c0	106.92	3.64309	0	-4.88426	down	[Q]	Secondary metabolites biosynthesis, transport and catabolism	--	--	[Q]	Secondary metabolites biosynthesis, transport and catabolism	Cytochrome P450	O-methylsterigmatocystin oxidoreductase GN=ordA OS=Aspergillus parasiticus PE=1 SV=1	cytochrome P450 family protein [Rhizoctonia solani AG-3 Rhs1AP]
c2162.graph_c0	0.275233	5.27245	0.00718128	3.68764	up	[Q]	Secondary metabolites biosynthesis, transport and catabolism	--	--	[Q]	Secondary metabolites biosynthesis, transport and catabolism	Cytochrome P450	O-methylsterigmatocystin oxidoreductase GN=ordA OS=Aspergillus parasiticus PE=1 SV=1	O-methylsterigmatocystin oxidoreductase OS=Aspergillus flavus GN=ordA PE=3 SV=2 [Rhizoctonia solani AG-1 IB]
c5891.graph_c0	1.90897	12.753	0.00368738	2.59685	up	[Q]	Secondary metabolites biosynthesis, transport and catabolism	--	--	[Q]	Secondary metabolites biosynthesis, transport and catabolism	Cytochrome P450	O-methylsterigmatocystin oxidoreductase GN=ordA OS=Aspergillus flavus (strain ATCC 200026 / FGSC A1120 / NRRL 3357 / JCM PE=2 SV=1	O-methylsterigmatocystin oxidoreductase Short=OMST oxidoreductase [Rhizoctonia solani AG-1 IB]
c10721.graph_c0	53.6058	10.0473	1.5769e-10	-2.45277	down	[Q]	Secondary metabolites biosynthesis, transport and catabolism	--	--	[Q]	Secondary metabolites biosynthesis, transport and catabolism	Cytochrome P450	Fumitremorgin C synthase GN=ftmP450-2 OS=Neosartorya fischeri (strain ATCC 1020 / DSM 3700 / FGSC A1164 / NRRL PE=3 SV=1	O-methylsterigmatocystin oxidoreductase OS=Aspergillus flavus (strain ATCC 200026 / FGSC A1120 / NRRL 3357 / JCM 12722 / SRRC 167) GN=ordA PE=2 SV=1 [Rhizoctonia solani AG-1 IB]
c8703.graph_c0	75.4457	3.14177	0	-4.57608	down	[Q]	Secondary metabolites biosynthesis, transport and catabolism	--	--	[Q]	Secondary metabolites biosynthesis, transport and catabolism	Cytochrome P450	O-methylsterigmatocystin oxidoreductase GN=ordA OS=Aspergillus parasiticus PE=1 SV=1	O-methylsterigmatocystin oxidoreductase Short=OMST oxidoreductase [Rhizoctonia solani AG-1 IB]
c2239.graph_c0	15.3928	4.04003	0.000713756	-1.93886	down	--	--	--	--	[Q]	Secondary metabolites biosynthesis, transport and catabolism	Cytochrome P450	O-methylsterigmatocystin oxidoreductase GN=ordA OS=Aspergillus flavus (strain ATCC 200026 / FGSC A1120 / NRRL 3357 / JCM PE=2 SV=1	O-methylsterigmatocystin oxidoreductase Short=OMST oxidoreductase [Rhizoctonia solani AG-1 IB]

## Sheet: Catalyse
T11' VS T12'
#ID	T11	T12	FDR	log2FC	regulated	COG_class	COG_class_annotation	GO_annotation	KEGG_annotation	KOG_class	KOG_class_annotation	Pfam_annotation	Swissprot_annotation	nr_annotation
c5343.graph_c0	2.59337	36.1806	1.15e-10	3.67016	up	[P]	Inorganic ion transport and metabolism	Molecular Function: catalase activity (GO:0004096);; Molecular Function: heme binding (GO:0020037);; Biological Process: hydrogen peroxide catabolic process (GO:0042744);; Molecular Function: metal ion binding (GO:0046872);; Biological Process: oxidation-reduction process (GO:0055114);;	K03781|0.0|lbc:LACBIDRAFT_123238|LbCAT	[P]	Inorganic ion transport and metabolism	Catalase;; Catalase-related immune-responsive	Catalase GN=cta1 OS=Schizosaccharomyces pombe (strain 972 / ATCC 24843) PE=1 SV=1	catalase [Rhizoctonia solani AG-1 IB]
T11' VS T13'
#ID	T11'	T13'	FDR	log2FC	regulated	COG_class	COG_class_annotation	GO_annotation	KEGG_annotation	KOG_class	KOG_class_annotation	Pfam_annotation	Swissprot_annotation	nr_annotation
c5343.graph_c0	2.59344	15.2746	0.000240514	2.46751	up	[P]	Inorganic ion transport and metabolism	Molecular Function: catalase activity (GO:0004096);; Molecular Function: heme binding (GO:0020037);; Biological Process: hydrogen peroxide catabolic process (GO:0042744);; Molecular Function: metal ion binding (GO:0046872);; Biological Process: oxidation-reduction process (GO:0055114);;	K03781|0.0|lbc:LACBIDRAFT_123238|LbCAT	[P]	Inorganic ion transport and metabolism	Catalase;; Catalase-related immune-responsive	Catalase GN=cta1 OS=Schizosaccharomyces pombe (strain 972 / ATCC 24843) PE=1 SV=1	catalase [Rhizoctonia solani AG-1 IB]
T11' VS T14'
#ID	T11'	T14'	FDR	log2FC	regulated	COG_class	COG_class_annotation	GO_annotation	KEGG_annotation	KOG_class	KOG_class_annotation	Pfam_annotation	Swissprot_annotation	nr_annotation
c5343.graph_c0	2.59329	83.8167	1.41998e-13	4.89166	up	[P]	Inorganic ion transport and metabolism	Molecular Function: catalase activity (GO:0004096);; Molecular Function: heme binding (GO:0020037);; Biological Process: hydrogen peroxide catabolic process (GO:0042744);; Molecular Function: metal ion binding (GO:0046872);; Biological Process: oxidation-reduction process (GO:0055114);;	K03781|0.0|lbc:LACBIDRAFT_123238|LbCAT	[P]	Inorganic ion transport and metabolism	Catalase;; Catalase-related immune-responsive	Catalase GN=cta1 OS=Schizosaccharomyces pombe (strain 972 / ATCC 24843) PE=1 SV=1	catalase [Rhizoctonia solani AG-1 IB]

## Sheet: Glycosyltransferase GT family 2
T11' VS T12'
#ID	T11	T12	FDR	log2FC	regulated	COG_class	COG_class_annotation	GO_annotation	KEGG_annotation	KOG_class	KOG_class_annotation	Pfam_annotation	Swissprot_annotation	nr_annotation
c8109.graph_c0	159.601	22.244	1.54e-10	-2.82364	down	[M]	Cell wall/membrane/envelope biogenesis	--	--	[M]	Cell wall/membrane/envelope biogenesis	Glycosyl transferases group 1;; Glycosyl transferases group 1;; Glycosyl transferases group 1	Trehalose phosphorylase {ECO:0000312|EMBL:ABR88135.1} (Precursor) OS=Pleurotus pulmonarius (Indian oyster mushroom) PE=2 SV=1	trehalose phosphorylase [Rhizoctonia solani AG-1 IA]
T11' VS T13'
absent
T11' VS T14'
#ID	T11'	T14'	FDR	log2FC	regulated	COG_class	COG_class_annotation	GO_annotation	KEGG_annotation	KOG_class	KOG_class_annotation	Pfam_annotation	Swissprot_annotation	nr_annotation
c6813.graph_c0	0.643631	7.66714	0.00539008	3.24696	up	[M]	Cell wall/membrane/envelope biogenesis	--	--	[MOI]	--	Glycosyl transferases group 1;; Glycosyltransferase Family 4;; Glycosyl transferase 4-like domain;; Glycosyl transferases group 1	--	serine carboxypeptidase [Rhizoctonia solani AG-1 IA]

## Sheet: inhibitor I9
T11' VS T12'
#ID	T11	T12	FDR	log2FC	regulated	COG_class	COG_class_annotation	GO_annotation	KEGG_annotation	KOG_class	KOG_class_annotation	Pfam_annotation	Swissprot_annotation	nr_annotation
c4451.graph_c0	1.84592	19.6658	2.26e-05	3.18531	up	[O]	Posttranslational modification, protein turnover, chaperones	--	--	[O]	Posttranslational modification, protein turnover, chaperones	Subtilase family;; Peptidase inhibitor I9	Cuticle-degrading protease (Precursor) GN=PR1 OS=Metarhizium anisopliae (Entomophthora anisopliae) PE=1 SV=1	Cuticle-degrading protease [Rhizoctonia solani AG-1 IB]
c5637.graph_c0	118.023	24.4388	2.91e-06	-2.24934	down	[O]	Posttranslational modification, protein turnover, chaperones	Molecular Function: peptidase activity (GO:0008233);;	--	[O]	Posttranslational modification, protein turnover, chaperones	Subtilase family;; Peptidase inhibitor I9;; Subtilase family	Alkaline serine protease ver112 (Precursor) OS=Lecanicillium psalliotae (Verticillium psalliotae) PE=1 SV=1	Proteinase K OS=Tritirachium album GN=PROK PE=1 SV=2 [Rhizoctonia solani AG-1 IB]
T11' VS T13'
#ID	T11'	T13'	FDR	log2FC	regulated	COG_class	COG_class_annotation	GO_annotation	KEGG_annotation	KOG_class	KOG_class_annotation	Pfam_annotation	Swissprot_annotation	nr_annotation
c5637.graph_c0	118.026	22.0569	3.89688e-14	-2.42853	down	[O]	Posttranslational modification, protein turnover, chaperones	Molecular Function: peptidase activity (GO:0008233);;	--	[O]	Posttranslational modification, protein turnover, chaperones	Subtilase family;; Peptidase inhibitor I9;; Subtilase family	Alkaline serine protease ver112 (Precursor) OS=Lecanicillium psalliotae (Verticillium psalliotae) PE=1 SV=1	Proteinase K OS=Tritirachium album GN=PROK PE=1 SV=2 [Rhizoctonia solani AG-1 IB]
T11' VS T14'
#ID	T11'	T14'	FDR	log2FC	regulated	COG_class	COG_class_annotation	GO_annotation	KEGG_annotation	KOG_class	KOG_class_annotation	Pfam_annotation	Swissprot_annotation	nr_annotation
c6954.graph_c0	1.6849	24.1394	1.6761e-06	3.66903	up	[O]	Posttranslational modification, protein turnover, chaperones	--	--	[O]	Posttranslational modification, protein turnover, chaperones	Subtilase family;; Peptidase inhibitor I9	Cuticle-degrading serine protease (Precursor) OS=Arthrobotrys oligospora (strain ATCC 24927 / CBS 115.81 / DSM 1491) PE=1 SV=1	peptidase S8 family protein [Rhizoctonia solani AG-3 Rhs1AP]
c7242.graph_c0	39.7122	454.806	7.10502e-10	3.46084	up	[O]	Posttranslational modification, protein turnover, chaperones	--	--	[O]	Posttranslational modification, protein turnover, chaperones	Subtilase family;; Peptidase inhibitor I9	Cuticle-degrading serine protease (Precursor) OS=Arthrobotrys oligospora (strain ATCC 24927 / CBS 115.81 / DSM 1491) PE=1 SV=1	hypothetical protein RSAG8_06778, partial [Rhizoctonia solani AG-8 WAC10335]
c4451.graph_c0	1.84586	20.9188	3.05238e-05	3.33337	up	[O]	Posttranslational modification, protein turnover, chaperones	--	--	[O]	Posttranslational modification, protein turnover, chaperones	Subtilase family;; Peptidase inhibitor I9	Cuticle-degrading protease (Precursor) GN=PR1 OS=Metarhizium anisopliae (Entomophthora anisopliae) PE=1 SV=1	Cuticle-degrading protease [Rhizoctonia solani AG-1 IB]
c5637.graph_c0	118.019	21.4217	4.84623e-12	-2.50528	down	[O]	Posttranslational modification, protein turnover, chaperones	Molecular Function: peptidase activity (GO:0008233);;	--	[O]	Posttranslational modification, protein turnover, chaperones	Subtilase family;; Peptidase inhibitor I9;; Subtilase family	Alkaline serine protease ver112 (Precursor) OS=Lecanicillium psalliotae (Verticillium psalliotae) PE=1 SV=1	Proteinase K OS=Tritirachium album GN=PROK PE=1 SV=2 [Rhizoctonia solani AG-1 IB]

## Sheet: Summary
Unigene Name	Total number	Expression profile in AG1 IA strain
		24h		36h		48h
		up-regulated	down-regulated	up-regulated	down-regulated	up-regulated	down-regulated
Cytochrome P450	22	0	5	5	10	7	10
ABC transporter family enzyme	8	2	3	3	3	3	3
Glycosyl hydrolase family enzyme	46	20	2	8	9	22	6
Glycosyl transferase	2	0	1	0	0	1	0
Cutinase	5	2	0	2	0	4	0
Fungalysin metallopeptidase	6	2	1	0	3	2	1
Catalase	1	1	0	1	0	1	0
Peptidase inhibitor I9	4	1	1	0	1	3	1
