# Supplementary material for: De novo Transcriptome Analysis of Rhizoctonia solani AG1 IA Strain Early Invasion in Zoysia japonica Root
Source: Front Microbiol. 2016 May 18;7:708. doi: 10.3389/fmicb.2016.00708 (PMC4870862; doi:10.3389/fmicb.2016.00708)
Supplement: Supplementary Table 3 — Primers used in validation of DEGs expression profile. [file Table3.XLSX]

## Sheet: Sheet1
DEG ID	DEG name	Forward primer	Reverse primer	Amplification length
Group2_Unigenes_BMK.50361	methionine aminopeptidase 2A	CAAGACTCTCGCACAACAATC	GAATGGTAAAGGGGAATGGT	124bp
Group2_Unigenes_BMK.35545	ribosomal RNA processing	CTCCGTTCTTCACTGTGTTG	CTCCCCTTTCTTCAGCATCT	125bp
Group2_Unigenes_BMK.11436	abscisic acid 8'-hydroxylase	CAT CCT CTC GTT CAC CTT CAG	GCA TCA CCT TCC ATC CCT T	83bp
CL10382Contig1	peroxidase 5	AAACCACCGCTCAGCTTGAC	CGTGACCTGCGCTGATATCTT	100bp
CL5733Contig1	light-inducible protein CPRF2	GTCATAGGTAATGCTGATTCTC	GGTTGGTAGTCTCCTCAAAA	97bp
CL669Contig1	cytochrome c oxidase subunit 1	GAGGGGTCAAAGAAAGAGGT	CCAGTATTAGCAGGTGCCAT	71bp
	ZjActin	GGTCCTCTTCCAGCCATCCTTC	GTGCAAGGGCAGTGATCTCCTTG	1825bp
